# Supplementary material for: Health risks and mitigation strategies from occupational exposure to wildland fire: a scoping review
Source: J Occup Med Toxicol. 2022 Jan 4;17:2. doi: 10.1186/s12995-021-00328-w (PMC8725416; doi:10.1186/s12995-021-00328-w)
Supplement: Supplementary file 4 — Additional file 4. Complete data extraction of included articles [file 12995_2021_328_MOESM4_ESM.xlsx]

## Sheet: Complete Extraction DistillerSR
Refid	Author(s)	Title	Year of Publication	journal	Author institutional affiliations	Country of study origin	Setting/Context	Study Design	Participants/study population	Subtype	Sample Size	Aims/Objectives/Purpose	Health Outcomes	Findings	Discussion on Mitigation & Prevention	Conclusions	Author disclosures/Conflicts of interest
16	Rufus Edwards, Michael Johnson, Kevin H. Dunn	Application of Real-time Particle Sensors to Help Mitigate Exposures of Wildland Firefighters	2005	Journal of Environmental and Occupational Health	Rufus Edwards and Michael Johnson are with the Department of Environmental Health Science and Policy, University of California at Irvine, Irvine, CA; Kevin H. Dunn is with the Centers for Disease Control and Prevention (CDC) National Center for Environmental Health, Atlanta, GA; Luke P. Naeher is with the Department of Environmental Health Science, College of Public Health, University of Georgia,…	United States of America	In this article, the authors demonstrated the feasibility of using small real-time particle sensors to inform wildland firefighters so they may make informed decisions on the use of personal respiratory protection. Prescribed burning operations at the Department of Energy Savannah River Site (SRS) near Aiken, SC.	Prospective, cross-sectional. 5 weeks January to February 2005	Forest service workers (aged 23–37 years) with an average of 5 years of service as firefighters.	Wildland fire fighters	12 participants - 4 wore particle monitors, In addition, firefighters carried both particulate- and carbon monoxide (CO)-sampling equipment.	To demonstrate the feasibility of using real-time particle sensors to assess exposure of 4 wildland firefighters to smoke particles during prescribed burns.	Particulate matter and CO exposure.	CO exposures exceeded the NIOSH ceiling limit of 200 ppm in 15 cases, all these peak exposures were transient, less than 1 minute in duration, and did not reach the level that is immediately dangerous to life and health (1200 ppm). Using a warning threshold of 1.0 mg/m3, potential reductions in exposure were much larger and ranged from 16 to 74%. Peak PM events were relatively short, however, wit…	Sensors programmed to provide feedback at a PM concentration at which respiratory protection is recommended (eg. ACGIH TLV guidelines, 3 mg/m3) could reduce PM exposure of wildland firefighters by warning them when protection is advisable. Exposure reductions of up to 49% could be achieved if wildland firefighters deployed appropriate and effective respiratory protection when the warning was rece…	The data presented here demonstrate that small particle instantaneous reporting is feasible and that an appropriately designed sensor could help mitigate a significant fraction of PM exposures in this occupation. Such sensors also have the ability to provide continuous assessment of firefighters’ exposure during their careers, which would be a valuable addition to occupational health assessment.	This research was supported by the US Department of Agriculture Forest Service and approved by the University of Georgia Institutional Re- view Board for the inclusion of human subjects. No conflicts of interest provided.
39	Carla Britton, Charles F. Lynch, Marizen Ramirez, James Torner, Christopher Buresh, Corinne Peek-Asa	Epidemiology of injuries to wildland firefighters	2013	American Journal of Emergency Medicine	Department of Epidemiology, College of Public Health, University of Iowa, Iowa City, IA. – Britton, Lynch, Torner; Injury Prevention Research Center, University of Iowa, Iowa City, IA – Britton, Ramirez, Torner, Buresh, Peek-Asa; Department of Occupational and Environmental Health, College of Public Health, University of Iowa, Iowa City, IA – Ramirez, Peek-Asa; Department of Emergency Medicine, C…	United States of America	Information for this analysis was from the United States DOI Safety Management Information System (SMIS). A logistic regression model was used to evaluate the odds of disabling injury associated with mechanism of injury after controlling for demographic and temporal variables	Retrospective analysis - 2003-2007 Pearson X2 statistics, logistic regression	Injured wildland firefighters, 2003-2007	Wildland fire fighters	1301 records for analysis	To examine nonfatal wildland firefighter injuries reported to the United States Department of Interior (DOI) from 2003 through 2007. We hypothesized that the mechanism of injury would be associated with the type of injury, body part injured, and severity of injury.	Injuries (burn/scald, contusions/wounds, fractures/dislocations, poisoning/environmental, sprains/strains, other), body part of injury (abdominal/thoracic, back, head/neck, lower extremity, upper extremity, other), Age at injury (17-24, 25-32, 32+), year, season (early, peak, late), shift (day, night), mechanism of injury (slips/trips/falls, equipment/tools/machinery, fire/smoke/flash burn, bites…	Significant associations were observed between mechanism of injury and age, year, and season (P < .001) but not between injury mechanism and time of day (P = .07). The most commonly specified injury mechanisms were slips/ trips/falls (28%) followed by equipment/tools/machinery (22%). Firefighters between the ages of 17 and 24 years had the highest proportion of bites/stings (42%) and poisoning/ e…	None provided.	This study, the first to present information about the causes of injury and their consequences in a group of wildland firefighters, contributes important knowledge for implementing evidence-based injury prevention programs and for provoking further inquiry into work-related risk factors affecting this high-risk occupational group.	NCIPC-funded University of Iowa Injury Prevention Research Center (CDC R40 CE0011567) and by the CDC/NIOSH-funded University of Iowa Heartland Center for Occupational Safety and Health (XX). No conflicts of interest provided.
40	Carla Britton, Marizen Ramirez, Charles F. Lynch, James Torner, Corinne Peek-Asa	Risk of injury by job assignment among federal wildland firefighters, United States, 2003-2007	2013	International Journal of Occupational and Environmental Health	University of Iowa Injury Prevention Research Center – Britton, Ramirez, Torner, Peek-Asa; Department of Occupational and Environmental Health, University of Iowa – Ramirez, Peek-Asa; Department of Epidemiology, University of Iowa – Britton, Lynch, Torner.	United States of America	Information for this analysis was from the United States Department of Interior (DOI) Safety Management Information System (SMIS). Data used in this analysis was collected between 2003-2007	retrospective analysis	Non-fatal injuries to WLFF reported between 2003-2004	Wildland fire fighters	1301 injuries	To help bridge the critical information gap of non-fatal injuries by specific occupational tasks and evaluate how job assignment affects the cause and type of injury, body part injured, and severity of injury reported on wildland fires.	Age at injury, year, season, shift, cause of injury (bites/stings, burns and smoke, equipment/tools/machinery, poisoning/environmental exposures, slips/trips/falls, struck by/against, transportation), nature of injury (burns/heat-related, contusions/wounds, fractures/dislocations, sprains/strains, poisoning/environmental exposure, other/unspecified), injured body part (abdominal/thoracic, back, h…	Slips, trips, and falls were the most frequent injury types and sprains/ strains were the most common injury. Engine crew workers suffered a third of all injuries. Handcrews and helitak/smokejumper assignments had increased odds of sprains and strains, which were the most common injury overall. Majority of injuries were reported during fire season (July-Sept). The lower extremity was the most fre…	Focusing on injury to wildland firefighters will increase awareness of the daily hazards faced during wildfire suppression and provide for the development of evidence-based injury prevention strategies.	While some injuries are equally prevalent by job assignment, others vary. Both cause and nature of injury were significantly associated with job assignment (P<0.001) but body part was not (P=0.07). The most common injury cause was slips, trips, and falls, which were equally dispersed among all job assignments.	This work was funded by the Centers for Disease Control and Prevention, National Center for Injury Prevention and Control, University of Iowa Injury Prevention Research Center (CDC R49 CE0011567). Disclosure: The authors declare no conflicts of interest.
41	Corey Butler, Suzanne Marsh, Joseph W. Domitrovich, Jim Helmkamp	Wildland firefighter deaths in the United States: A comparison of existing surveillance systems	2017	Journal of Occupational and Environmental Hygiene	Centers for Disease Control and Prevention, National Institute for Occupational Safety and Health, Western States Division, Denver, Colorado – Butler; Centers for Disease Control and Prevention, National Institute for Occupational Safety and Health, Division of Safety Research, Morgantown, West Virginia – Marsh; United States Forest Service, Missoula Technology and Development Center, Missoula, M…	United States of America	Data for WLFF fatality data were obtained from all four population-based data systems and the one case-based system for the years 2001–2012	Review of collected data from surveillance systems.	Surveillance systems: USFA surveillance system; NFPA firefighter fatality surveillance system; NWCG RMC safety gram wildland fire fatalities, entrapments, and serious accident summary reporting system; BLF CFOI, NIOSH FFFIPP surveillance system. 2001-2012	Wildland fire fighters	four population-based data systems and the one case-based system for the years 2001–2012	To better understand characteristics of workers fatally injured or who experienced a fatal medical event while performing wildland fire-related duties by examining fatalities in the five surveillance systems.	Fatal injuries and fatal medical events.	The largest differences between systems were due to: (1) the inclusion of only line-of-duty deaths (LODDs) (NWCG), verses all on-duty deaths (USFA and NFPA); and (2) whether deaths that occurred after the event were included (e.g., due to the Hometown Heroes Survivors’ Benefits Act) (UFSA). the four population-based systems (e.g., NFPA, USFA, NWCG, and CFOI) indicated volunteers made up the large…	Additional research is needed to more fully describe deaths among volunteer firefighters	Use of a common case definitions would help to more accurately characterize WFF deaths, lessen the likelihood for the misinterpretation of WFF data, and assist with defining the true occupational fatality burden. Next steps will be to further analyze all wildland fire-related fatality data in more detail and to identify research needs related to wildland fire-related fatalities among volunteer fi…	None provided.
42	Corey R. Butler, Mary B. O'Connor, Jennifer M. Lincoln	Aviation-Related Wildland Firefighter Fatalities--United States, 2000-2013	2015	Morbidity and Mortality Weekly Report	National Institute for Occupational Safety and Health, Western States Office, CDC – Butler; Alaska Pacific Office, National Institute for Occupational Safety and Health, CDC – O’Connor, Lincoln.	United States of America	Sources: U.S. Fire Administration Firefighter Fatality surveillance system, National Fire Protection Association Fire Incident Data Organization data system, National Wildland Coordinating Group’s Risk Management Committee Safety Gram, Fatalities, Entrapments and Serious Accident data system, and National Transportation Safety Board aviation database.	Retrospective, data analysis	Wildland firefighter aviation fatalities, 2000-2013,	Wildland fire fighters	78 WLFF fatalities	To identify risk factors for aviation-related wildland firefighter activities.	Causes (failure of engine/structure/component, loss of control, failure to maintain clearance from terrain, weather, midair conditions, failure of parachute or rappel equipment, weight and balance, unreported), location, rate.	97% male, 68% crew members, average age of 49yr, most fatalities occurred in June-September 67.5%. The average age of flight crew victims was 49 years (range = 20–66 years) and of nonflight crew victims was 33 years (range = 19–54 years). The most common occupation of nonflight crew members was firefighter. Fifty-two (67%) deaths occurred during the direct support of wildland fire incidents, 12 (…	Agencies should institute policies, protocols and training requirements, including improving aircraft inspection and maintenance programs, limiting retardant loads, shifting firefighting strategies to reduce reliance on air tankers during large fires, and ending leases on some retired military aircraft that were considered high risk to firefighter safety. To reduce fatalities from aviation-relate…	Working with and around aircraft is still one of the highest risk activities for firefighters, limit exposures where possible.	None provided.
136	A. Abreu, C. Costa, E. Silva S. Pinho, S. Morais, M. do Carmo Pereira, A. Fernandes, V. Moraes de Andrade, J. P. Teixeira, S. Costa	Wood smoke exposure of Portuguese wildland firefighters: DNA and oxidative damage evaluation	2017	Journal of Toxicology and Environmental Health	EPIUnit-Instituto de Saúde Pública, Universidade do Porto, Porto, Portugal – Abreu, C. Costa, Teixera, S. Costa; Environmental Health Department, National Institute of Health, Environmental Health Department, Porto, Portugal – Abreu, C. Costa, Silva, Teixeira, S. Costa; REQUIMTE/LAQV, Instituto Superior de Engenharia do Instituto Politécnico do Porto Rua Dr. António Bernardino de Almeida, Porto, …	Portugal	12 fire departments located in the North of Portugal, bio-monitoring health of WLFF.	Cross-sectional, prospective	123 subjects total: 60 volunteer firefighters (10 female, 50 male, 16 smokers, 44 non-smokers; and matched control group: 10 female, 53 male, 16 smokers, 47 non-smokers) from 12 departments located in Northern Portugal with at least one-year experience, and 63 non-exposed control subjects, matched by age, gender and smoking habits, working in administrative offices.	Volunteer fire fighters and matched non-exposed controls	60 volunteer firefighters, 63 control participants	To assess iwhether DNA damage and oxidative stress occurred in whole blood of Portuguese wildland firefighters	Basal DNA damage, oxidative DNA damage (Net-FPG).	Basal DNA damage was significantly higher in peripheral blood of firefighters compared to controls. For oxidative damage as measured by Net FPG, no significance was found. However, oxidative DNA damage (Net-FPG), data demonstrated a numerical rise with increasing years of firefighting activity. Present influence of major confounding factors such as gender, age, and smoking habits. No marked influ…	Data from this study may offer the support needed to implement effective measures in order to protect firefighters health, including regular monitoring and surveillance activities, such as medical surveillance, good practice campaigns focused on a more effective use of PPE, training programs, and implementation of written policies and procedures.	this study indicates that wildland firefighting and wood smoke exposure are associated with an increased level of DNA damage suggesting a potential adverse health risk. In addition, firefighters displayed higher oxidative damage compared to controls, namely as evidenced by higher oxidized purines (including 8- oxo-dG) levels.	The work of CC and SC was supported by the Portuguese Foundation for Science and Technology (FCT) under the grants SFRH/BPD/96196/2013 (CC) and SFRH/BPD/ 100948/2014 (SC).The authors would also like to acknowledge the contribution of the COST action CA15132 to this study.
137	A. M. Adetona, O. Adetona, R. M. Gogal, D. Diaz-Sanchez, S. L. Rathbun, L. P. Naeher	Impact of Work Task-Related Acute Occupational Smoke Exposures on Select Proinflammatory Immune Parameters in Wildland Firefighters	2017	The Journal of Occupational and Environmental Medicine	From the Department of Environmental Health Science (Dr A Adetona, Dr O Adetona, Dr Naeher); Division of Environmental Health Sciences, College of Public Health, The Ohio State University, Columbus, Ohio (Dr O Adetona); Department of Veterinary Biosciences and Diagnostic Imaging, College of Veterinary Medicine (Dr Gogal); The United States Environmental Protection Agency, Environmental Public Hea…	United States of America	Samples were collected from subjects working at prescribed burns and non-burn workdays during January to July 2015 for the United States Forest Service-Savannah River, South Carolina and two other volunteers.	Repeated measures design, prospective, cohort	12 healthy subjects, non-smokers, not pregnant, 18 years of age or older (10 firefighters from the United States Forest Service-Savannah River, and two volunteers certified to work on prescribed burns)	Wildland fire fighters	12 Wildland firefighters	To assess the effect of work tasks conducted during prescribed burning on inflammatory biomarkers collected from wildland firefighters	The following health outcomes were measured on burn days and non-burn days: Proinflammatory Mediator Concentrations (IL-1b, IL-8, C-reactive protein (CRP), serum amyloid A (SAA), inter-cellular adhesion molecule 1 (ICAM-1), vascular cell adhesion molecule-1 (VCAM-1)) and Percent of White Blood Cells (Neutrophils-Segmented, Neutrophils-Band, Lymphocytes, Monocytes, Eosinophils, Basophils).	Healthy seasonal wildland firefighters conducting lighting at prescribed burns had significantly higher cross-work-shift changes in three proinflammatory mediators—IL-8, CRP, and SAA compared with holding. No significant correlation found between internal dose of PM2.5 exposure and inflammatory biomarkers. we did observe a significant exposure–response relationship between a surrogate black carbo…	This study is the first to include blood smears to assess changes in differential white blood cell counts following occupational smoke exposure. This technique may serve as a useful and cost-effective supportive tool for the assessment of acute inflammatory responses due to related occupational smoke exposures.	results suggest that intermittent diesel exposures may contribute to more pronounced cross-work-shift changes in systemic inflammation among wildland firefighters during prescribed burns as indicated by elevated IL-8 levels and peripheral blood segmented-neutrophil number.	Conflict of Interest: none declared. Funding and support is by the National Institute of Occupational Safety and Health Education Research Center (NIOSH/ERC) Small Project/Pilot Study Grants via the University of Alabama at Birmingham (UAB) (Grant no.: 5T42OH008436–10) and the Interdisciplinary Toxicology Program at the University of Georgia. Disclaimer: The article has been reviewed and approved…
155	Bautz, J.; Hostler, D.; Khorana, P.; Suyama, J.	Cardiovascular Effects of Compression Garments During Uncompensable Heat Stress	2018	The Journal of Strength and Conditioning Research	Department of Emergency Medicine, University of Pittsburgh School of Medicine, Pittsburgh, Pennsylvania – Bautz, Khorana, Suyama; Center for Research and Education in Special Environments, Exercise and Nutrition Sciences, SUNY University at Buffalo, Buffalo, New York – Hostler.	United States of America	Laboratory setting and the University of Pittsburgh. Treadmill used to simulate fire suppression activities and study use of compression socks under fire gear.	Cross-sectional, counterbalanced design	Male university students, 18+ yrs, healthy. Exlcuded smokers, participants using compression socks in the past 30 days, and those with a history of heart, respiratory, or renal disease, gastrointestinal surgery, diverticulosis, or deep vein thrombosis.	Uni students (male)	10 subjects	To examine the potential hemodynamic benefits of wearing lower extremity compression garments (CGs) beneath thermal protective clothing (TPC) worn by wildland firefighters, while exercising in a heated environment.	Vital sign change during exercise (Heart rate, Core temperature), Skin Temperature, Change in blood chemistry (hemoglobin, hematocrit, serum osmolarity, creatine phosphokinase)	There were no differences in the change in heart rate, core temperature rise, or body mass lost between the conditions. There were no differences in the change in Hgb, Hct, OSM, or CPK.	The research does not indicate any advantage to using compression socks in situations of uncompensable heat stress.	Lower extremity compression socks worn beneath TPC did not acutely alter the physiologic response to tread- mill exercise in a hot environment. The use of CGs showed no effect on a wearer’s overall performance, HR, BP, or serum markers of hydration and muscle injury	Funding was provided in part by a grant from the Pittsburgh Emergency Medicine Foundation.
159	C. Betchley, J. Q. Koenig, G. van Belle, H. Checkoway, T. Reinhardt	Pulmonary function and respiratory symptoms in forest firefighters	1997	American Journal of Industrial Medicine	Department of Environmental Health and Epidemiology, University of Washington, Seattle, WA – Betchley, Koenig, Belle, Checkoway; Radian Corporation, Seattle, WA.	United States of America	Region 6 of the USDA Forest Service and the Bureau of Land Management in Salem, Oregon. Forest Service Districts were located in the north, central and southern regions of Washington’s and Oregon’s Cascade Mountains. Field testing at prescribed burns.	Cross-sectional, prospective	Cross-shift participants: Full-time and seasonal wildland fire management workers, 90% white, 80% male, mean age 29. Cross-seasonal participants: 92% white, 94% male, mean age of 36. Annual participants: 92% white, 92% male, mean age of 36.	Wildland fire fighters	76 cross-shift participants, 53 cross-seasonal participants, 12 annual participants.	To evaluate both cross-shift and cross-seasonal effects on pulmonary function and symptoms.	Respiratory Symptoms (cough, phlegm, sore throat, chest tightness, chest pain, wheezing), FVC/FEV1/FEF25-75 changes as a result of: smoking, colds, lung conditions, allergies, temperatures, prior wood smoke, medication use, wood use at home.	The cross-shift analysis identified significant mean individual declines in FVC, FEV1, and FEF25–75. The preshift to midshift decreases were 0.089 L, 0.190 L, and 0.439 L/sec, respectively, with preshift to postshift declines of 0.065 L, 0.150 L, and 0.496L/sec. Mean individual declines for FVC, FEV1 and FEF25–75 of 0.033 L, 0.104 L, and 0.275 L/sec, respectively, also were noted in the cross-sea…	The use of symptoms to identify workers who are at potentially higher risk of pulmonary impairment has been recommended for asbestos-exposed workers and may be an efficient method of monitoring workers recently exposed to smoke when pulmonary function testing is unavailable. A reliable and validated standard respiratory questionnaire still needs to be developed for acute symptoms and could be use…	In conclusion, our study indicates there should be concern for potential adverse respiratory effects in forest firefighters.	This research was supported by grant PNW 91-0031 Forest Service, USDA.
165	Broyles, G.; Butler, C. R.; Kardous, C. A.	Noise exposure among federal wildland fire fighters	2017	The Journal of the Acoustical Society of America	Technology and Development Program, USDA Forest Service, Boise, Idaho 83705, USA - Boyles; Western States Division, National Institute for Occupational Safety and Health, Denver, Colorado 80225, USA - Butler; Division of Applied Research and Technology, National Institute for Occupational Safety and Health, Cincinnati, Ohio 45226, USA - Kardous	United States of America	Data was collected at 10 different fire locations during the 2014-2014 fire seasons in the United States based on the National Situation Report of large daily fires.	Prospective, cross-sectional.	Firefighters came from 14 different Wildland firefighting job categories.	Air tanker base operator, bulldozer operator, engine operator, equip operator, helitack crewmember, helicopter pilot, heavy equipment operator, leaf blower, masticator/chipper operator, pump operator, sawing/swamping, UTV/buggy operator, water tender operator, weed whip operator	156 firefighters across 14 different wildland fire fighting job categories.	To evaluate the personal dosimetry measurements of wildland firefighters. This report characterizes the most hazardous noise sources and job tasks based on personal dosimetry measurements, and provides specific and practical recommendations for protecting the hearing health of these fire fighters	Personal noise dosimetry was collected using dosimeters attached to outer clothing near hearing zones and placed to reduce microphone disturbance. Dosimeter parameters were set to measure according to the OSHA requirements for comparison with the permissible exposure limit (PEL) and NIOSH guidelines for comparison with their recommended exposure limit (REL). The 174 full-shift personal noise dosi…	Overall, 85 of the 174 measurements were above the NIOSH maximum allow- able daily dose. Almost all masticator/chipper operators, pilots, pump operators, leaf blowers, sawyers and swampers, and bulldozer operators had TWAs that exceeded the NIOSH REL of 85 dBA. All of the sawyers/ swampers, helicopter pilots, pump operators, masticators/chippers, and leaf blowers that were monitored exceeded the …	The authors recommend a comprehensive approach to protecting these fire fighters that includes purchasing quieter equipment, noise and administrative controls, and enrolling these fire fighters into a hearing conservation program.	The results showed that wildland fire fighters participate in a variety of different tasks with noise levels that present a risk of NIHL. Increased emphasis on noise assessment and hearing loss prevention is warranted among this emergency responder workforce, since most wildland fire tasks can be considered hearing critical, and NIHL may seriously impact a wildland fire fighter’s ability to do hi…	The findings and conclusions in this study are those of the authors and do not necessarily represent the official position of the U.S. Forest Service or the National Institute for Occupational Safety and Health. No conflicts of interest stated.
166	G. Broyles; C. A. Kardous; P. B. Shaw; E. F. Krieg	Noise exposures and perceptions of hearing conservation programs among wildland firefighters	2019	Journal of Occupational and Environmental Hygiene	Technology and Development Program – Broyles; National Institute for Occupational Safety and Health – Kardous, Shaw, Krieg.	United States of America	Field testing, United States Fire Service researchers.	Prospective, cross-sectional	Wildland firefighters (93% male) across 15 firefighting job categories. Avg age 33 years (range 21-71) with most 6+ years of work experience.	Airboat operator, air tanker base operator, bulldozer operator, engine operator, equip operator, helitack crewmember, helicopter pilot, heavy equipment operator, leaf blower, masticator/chipper operator, pump operator, sawing/swamping, UTV/buggy operator, water tender driver	324 dosimetry measurements from 264 wildfire firefighters.	1) To understand and characterize the wildland firefighters’ noise exposures in the unique environmental and extreme work conditions under which most WLFFs operate and 2) to evaluate the need to include them in the USFS hazardous noise occupational category.	WLFF’s noise perception, baseline tests, noise exposure, hearing protection device used (insert earplugs, banded ear plugs, earmuffs, earmuffs and plugs, none, other), training received on proper usage of hearing protection devices, received introductory audiogram, received annual audiogram, included in a hearing conservation program.	54% exceeded NIOSH recommended exposure limit, 17% exceeded OSHA permissible exposure limit. 65% of firefighters reported use of hearing protection devices.	Agencies and fire services should place more emphasis on the proper selection of HPDs that offer the greatest communication and situational awareness while still providing adequate hearing protection. Make improvements in proper training on usage and fitting HPDs to ensure greater adoption and acceptance among various fire services and departments to help protect WLFFs hearing. The USFS should in…	Some or all WLFFs in all job titles had noise exposures above recommended limits and are therefore at increased risk of developing noise-induced hearing loss. WLFFs perception of their noise environments were accurate and they should be trusted to make educated decisions to protect their hearing. The study also reported earplugs were the preferred choice of hearing PPE for WLFF. Firefighters repo…	None provided.
175	N. Cherry, Y. A. Aklilu, J. Beach, P. Britz-McKibbin, R. Elbourne, J. M. Galarneau, B. Gill, D. Kinniburgh, X. Zhang	Urinary 1-hydroxypyrene and Skin Contamination in Firefighters Deployed to the Fort McMurray Fire	2019	Annals of Work Exposures and Health	Division of Preventive Medicine, Department of Medicine, University of Alberta, 5–22 University Terrace, 8303-112St, Edmonton, Alberta T6G 2T4, Canada – Cherry, Beach, Galarneau; Alberta Environment and Parks, 9888 Jasper Avenue, Edmonton, Alberta T5J 5C6, Canada – Aklilu; Department of Chemistry and Chemical Biology, McMaster University, 1280 Main St. W., Hamilton, Ontario L8S 4M1, Canada – McKi…	Canada	Fire service A was a large fire service close to Edmonton that deployed many firefighters to the Fort McMurray. Fire service B was an industrial fire service maintained by a major company in the oil and gas industry that is the mainstay of Fort McMurray’s development. Fire service C was the permanent Fort McMurray/ Wood Buffalo fire service. Samples collected at fire hall and transported to nearb…	Prospective, cross-sectional	94.2% male, 79.1% never smoked, median age 35.5, median BMI 28.7, 37.8% ate BBQ in the last 48hrs.	Fire service members and industrial fire fighters	182 participants	To determine the effects of respiratory protective equipment (RPE) and skin hygiene in reducing internal dose to identify ways in which the internal dose of PAHs could be reduced in future engagements.	Mean exposures (particulates over all deployments, particulates during first deployment, smoke intensity by tasks, respiratory protective equipment-first deployment, skin index-first deployment), Relation between 1-HP and RPE use and skin exposure mitigation (exposure index, RPE index, SEM index, Recent BBQ, deployed to another fire within the past 14 days), skin mitigation factors (able to chang…	1-HP was related to our estimates of exposure and, even with a mean collection delay of 10 days (range 7–13 days) (subgroup WX), a clear reduction in 1-HP excretion with better opportunities for mitigation of skin absorption. Significant difference in mean 1-HPng/g creat between the services (F = 5.5; P = 0.005), service B having the highest mean (99.0 ng/g creat) and service A the lowest (53.1 n…	Importance of reducing possibilities of skin absorption (with ingestion as a possible concomitant route).	This paper is, to our knowledge, the first to examine urinary 1-HP in firefighters fighting an uncontrolled fire over many days. In interpreting these results, it is important to recognize that the firefighters involved in this analysis of respiratory protection and skin mitigation factors were all from Fire Service A, with overall exposure very much lower than those from Fire Service B and C, an…	Funding for this project was provided by the Government of Alberta’s OHS Futures program. The authors declare no conflict of interest relating to the material presented in this Article. Its contents, including any opinions and/or conclusions expressed, are solely those of the authors.
182	R. H. Coker, C. J. Murphy, M. Johannsen, G. Galvin, B. C. Ruby	Wildland Firefighting: Adverse Influence on Indices of Metabolic and Cardiovascular Health	2019	Journal of Occupational and Environmental Medicine	From the Institute of Arctic Biology, University of Alaska Fairbanks, Fairbanks, AK (Dr Coker, Dr Murphy, Ms Johannsen, and Mr Galvin); Montana Center for Work Physiology and Exercise Metabolism, University of Montana, Missoula, MT (Dr Ruby).	United States of America	Chena, Midnight Sun, and North Star Hot Shot crews, and the University of Alaska Fairbanks wildland fire crew, laboratory setting in Fairbanks AK.	prospective, cohort	Active Alaskan wildland firefighters from Chena, Midnight Sun, and North Star Hot Shot crews, and the University of Alaska Fairbanks wildland fire crew. Mean age of 27 +/-1yr.	Wildland fire fighters	27 firefighters (25 male and 2 female), only 17 completed the completed blood parameter portion.	To examine seasonal alterations in body composition, cross-sectional area of the upper thigh muscles (XT), intrahepatic lipid (IHL), and blood lipids in Alaska Wildland firefighters over the summer season of 2017.	Body Composition and MRI-Derived Data (Weight, body mass, total fat mass, total lean mass, lean to fat ratio, arm fat, arm lean, leg fat, leg lean, torso fat, torso lean, relative skeletal muscle index, visceral fat, upper thigh muscle); Lipid, metabolic, and hepatic blood panels (total cholesterol, LDL-cholesterol, VLDL-cholesterol, HDL-cholesterol, triglycerides, glucose, blood urea nitrogen, c…	The main finding of this study was that WLFF experienced a decline in indices of metabolic and cardiovascular health over the course of the fire season. Total body mass, total FM, arm FM, leg FM, and visceral FM increased from pre- to postseason (P<0.05). There were no changes in XT from pre- to postseason (P > 0.05). An increase in IHL (0.143 to 0.236) lipid/water from pre- to postseason. There …	Future works should examine chronic levels of negative energy balance (adequate nutritional intake for WLFF)	The data demonstrated an occupational physical activity paradox where the benefits of exercise on lipid metabolism and hepatic function may be negatively overshadowed by alterations in nutrient delivery, smoke exposure, chronic stress, and insufficient sleep. Need to continue to evaluate the influence of four primary factors: (1) physical exertion, (2) diet, (3) stress and sleep deprivation, and …	The authors report no conflicts of interest. Research reported in this publication was supported by an Institutional Develop- ment Award (IDeA) from the National Institute of General Medical Sciences of the National Institutes of Health (NIH) under grant number P20GM103395 and the United States Forest Service (USFS), Missoula Technology and Development Center.
184	M. A. Cvirn, J. Dorrian, B. P. Smith, S. M. Jay, G. E. Vincent, S. A. Ferguson	The sleep architecture of Australian volunteer firefighters during a multi-day simulated wildfire suppression: Impact of sleep restriction and temperature	2017	Accident Analysis and Prevention	Appleton Institute, Central Queensland University, Adelaide, Australia – Cvirn, Smith, Jay, Ferguson; Centre for Sleep Research, University of South Australia, Adelaide, Australia – Dorrian; Centre for Physical Activity and Nutrition Research, Deakin University, Burwood, Victoria, Australia – Vincent.	Australia	Simulated wildfire suppression, laboratory. South Australian Country Fire Service, Country Fire Authority (Victoria), Tasmania Fire Service, New South Wales National Parks and Wildlife Service, and Australian Capital Territory Fire and Rescue.	Experimental	Active volunteers recruited from the South Australian Country Fire Service, Country Fire Authority (Victoria), Tasmania Fire Service, New South Wales National Parks and Wildlife Service, and Australian Capital Territory Fire and Rescue. Control: mean 36.7yrs, mean BMI 27.0; Awake Condition: 38.5 yrs, mean BMI 29.2; Awake/hot condition: mean age 37.5 yrs, BMI 26.7.	Volunteer wildland fire fighters	Control condition: 3 females, 22 males; awake condition: 5f, 20m; awake/hot condition: 1f, 10m	To determine whether changes in sleep architecture from sleep restriction in combination with heat and physical activity are significantly different from those of sleep restriction and physical activity alone, and if these conditions differ from full sleep opportunities during a multi-day simulated wildfire suppression.	Sleep (N1, N2, R sleep, TT, SOL, WASO)	Significant main effects on physical activity were found for condition (F2 ,71 = 4.37, P < .05) and night (F3 ,174 = 23.99, P < .001). There was also a significant interaction effect of condition by night on physical activity (F6 ,174 = 2.76, P = .01). Post-hocs revealed significantly higher physical activity in the awake condition compared to the control and awake/hot conditions, on experimental…	None provided.	This study provides the first investigation into the sleep architecture of wildland firefighters during sleep restriction and elevated temperatures. The findings indicate that the effect of sleep restriction is more detrimental to firefighters’ sleep than heat. The effect of higher ambient temperatures at night remains to be studied given the increase in this study was mild from 18–20◦C to 23–25 …	The project was funded by the Bushfire Cooperative Research Centre. No conflicts of interest provided.
195	R. M. Doley, R. Bell, B. D. Watt	An Investigation Into the Relationship Between Long-term Posttraumatic Stress Disorder Symptoms and Coping in Australian Volunteer Firefighters	2016	The Journal of Nervous and Mental Disease	Australian Centre for Arson Research and Treatment, Bond University, Robina, Queensland, Australia.	Australia	Volunteer firefighters that had participated in containing the fires of Ash Wednesday, as identified in this previous study: McFarlane AC (1985) The effects of stressful life events and disasters: Research and theoretical issues. Aust N Z J Psychiatry. 19:409–421.	Longitudinal (cohort)	Volunteer firefighters who participated in. the containment of Ash Wednesday, mean age 42.2, 89% married, and 93% presently employed.	Volunteer wildland fire fighters	277 participants, 6 women and 271 men.	1) to examine the impact of exposure to this disaster on a long-term basis (84 months) within this affected population, as well as finding predictors of negative mental health outcomes following this time span. 2) to expand on these findings by determining whether avoidant, emotion, or the use of both (mixed) coping strategies predicted the presence of posttraumatic symptoms during this period of…	Coping and Symptoms of Psychiatric Impairment (Such as PTSD) through the following questionnaires: The 12-Item General Health Questionnaire, Impact of Events Scale, Ways of Coping Questionnaire, and Life Events Theory: The List of Threatening Experiences.	Respondents evidenced symptoms of psychiatric impairment 84 months following the disaster. Within this sample 45 participants who previously qualified for a diagnosis of PTSD at 42 months did not evidence any psychiatric impairment at 84 months, suggesting that these participants either had resolved their disorder or were members of the “recurrent chronic” group of participants identified by McFa…	Making mental health services available to volunteer organizations following a disaster.	A major finding of the current research was that, at 84 months following the same disaster, a core group of firefighters still report symptoms of psychiatric disturbance and symptoms of PTSD.	The authors declare no conflict of interest.
207	Ferguson, M. D.; Semmens, E. O.; Dumke, C.; Quindry, J. C.; Ward, T. J.	Measured Pulmonary and Systemic Markers of Inflammation and Oxidative Stress Following Wildland Firefighter Simulations	2016	Journal of Environmental and Occupational Medicine	University of Montana, Center for Environmental Health Sciences – Ferguson; University of Montana, School of Public and Community Health Sciences – Semmens; University of Montana, Department of Health and Human Performance – Dumke; Auburn University, Department of Kinesiology – Quindry; University of Montana, School of Public and Community Health Sciences – Ward.	United States of America	The Center for Environmental Health Science’s Inhalational and Pulmonary Physiology Core at the University of Montana was utilized for the controlled wood smoke human exposure studies. Laboratory setting.	randomized cross-over design	Inclusion criteria included a VO2 max ≥ 40 mg/kg/min, be a nonsmoker, and have no current wood smoke exposure within their homes (e.g., wood stoves), no pre-existing health conditions, and underwent rigorous physical tests to ensure the needed level of physical fitness.	healthy volunteers - civilians	10 participants	To identify the human health risks of wood smoke inhalation in a PM2.5 dose response manner and to investigate the airway and systemic inflammatory effects (in both EBC and plasma) induced by inhaling wood smoke PM2.5.	Blood samples: exhaled breath condensate (including the pH, 8-isoprostane, and myeloperoxidase, H2O2, surfactant protein D, pentraxin-3), plasma (H2O2, surfactant protein D, pentraxin-3).	MPO levels in Exhaled breath condensate (EBC) showed a non-significant increase in a dose-response manner following wood smoke inhalation; significant reductions in pH occurred following wood smoke exposures; pentraxin-3 increased in a dose-response manner in both EBC and plasma (note that significant effects were observed in plasma, suggesting its potential as a sensitive marker of inflammation …	None provided	Future studies should investigate these EBC and plasma biomarkers measured during actual wildfire events to validate the use of controlled exposure studies to predict adverse health outcomes from “real world” occupational exposures to investigate specific health endpoints with the goal of preventing acute and chronic health effects experienced during occupational firefighting activities.	Conflicts of interest: The authors declare no conflicts of interests.
208	M. D. Ferguson; E. O. Semmens; E. Weiler; J. Domitrovich; M. French; C. Migliaccio; C. Palmer; C. Dumke; T. Ward.	Lung function measures following simulated wildland firefighter exposures	2017	Journal of Occupational and Environmental Hygiene	Ferguson, Semmens, Weiler, French, Migliaccio, Ward - Center for Environmental Health Sciences, University of Montana, Missoula, Montana, USA ; Domitrovich - United States Forest Service, Missoula, Montana, USA; Palmer, Dumke - Department of Health and Human Performance, University of Montana, Missoula, Montana, USA	United States of America	The study was conducted in the Inhalation and Pulmonary Physiology Core within the Center for Environmental Health Sciences at the University of Montana. It simulated WLFF exposure to woodsmoke in an inhalation facility.	A randomized crossover trial design was used for this pilot study.	Healthy, non-smoking males, aged 18–40 years, without pre-existing chronic lung diseases. Participants did not have wood smoke exposures at home or work (via cigarettes or wood stoves), and had to complete a moderate physical exercise protocol three times during the study. Their VO2 max was over 40mL/kg/min.	Healthy volunteers - civilians, male	10 male participants.	to determine respiratory impacts under simulated conditions typically experienced (i.e., physical and atmospheric) by wildland firefighters.	Personal information (age, height, weight, percentage of body fat, VO2 max, and illnesses and medications), lung function by spirometry measurements (forced expiratory air following maximum inhalation (FEV1), the vital capacity (FVC; the maximum volume of air forced out of the lungs following maximum inhalation), and the ratio FEV1/FVC (also known as the Tiffeneau-Pinelli index))	There was no impairment in lung function measured at the post-exposure time point, but there were slight reductions in FVC and FEV1 for the 250 μg/m3 and 500 μg/m3 exposures at the 1-hour post time point.	Further research involving studies with a greater sample size, female participants, measurements assessing disparities such as exposure, physical activities, biological media types, and chronic exposure to smoke is needed to result in solutions to reduce health impacts due to smoke exposure among wildland firefighters.	More research needed for wildland firefighters who are exposed to wood smoke PM2.5 during occupational activities, as well as members of the public who are exposed to wildland and prescribed fire smoke in downwind populations. This pilot study offers a unique method for delivering wood smoke PM at specific concentrations in a closed system.	none.
220	N. Gianniou, C. Giannakopoulou, E. Dima, M. Kardara, P. Katsaounou, A. Tsakatikas, C. Roussos, N. Koulouris, N. Rovina	Acute effects of smoke exposure on airway and systemic inflammation in forest firefighters	2018	Journal of Asthma and Allergy	Pulmonary and Critical Care Department, Evangelismos Hospital – Gianniou, Katsaounou, Roussos; 1st Department of Pulmonary Medicine, “Sotiria” Hospital, Athens Medical School – Giannakopoulou, Dima, Roussos, Koulouris, Rovina; “M. Simos” Laboratories, Department of Critical Care and Pulmonary Services, National and Kapodistrian University of Athens, Athens – Kardara, Roussos; Medical Department, …	Greece	Questionnaires and laboratory testing. Greece 2008.	Observational, cross sectional	Forest firefighters, mean age 32.4, 87% current smokers, mean duration of occupation 8yrs, 2% diagnosed with allergic rhinitis.	Wildland fire fighters	60 firefighters	to assess postexposure respiratory health and inflammation in professional firefighters with acute exposure to forest fire smoke.	Subjective respiratory symptoms (wheezing, cough, chest tightness, nocturnal symptoms, sneezing, expectoration), pulmonary function (FEV1, FVC, FEF25-75, FRC, TLC, RV, KCO, PD20meth), cell counts of induced sputum (macrophage %, neutrophil %, eosinophil %, lymphocyte%), cell counts of bronchoalveolar lavage fluid (macrophage %, neutrophil %, eosinophil %, lymphocyte%).	Post exposure, there were no significant differences in FEV1% predicted and FVC% predicted as compared to off-season. FEF25-75% significantly reduced p=0.026. FEV1/FVC significantly reduced p=0.024. TLC significantly increased p=0.029. Significant increase in sputum neutrophils and eosinophils. IL-8 and TNF-A significantly increased.	It seems that at every single exposure, an airway and systemic inflammatory spike is induced, eventually leading to the establishment of pathology. These findings underline the need for the self-contained breathing apparatus use during firefighting.	This study showed that each exposure to smoke and allergens during forest firefighting significantly augments the intensity of airway and systemic inflammation in relation to the baseline inflammatory background due to chronic exposure. Interestingly, an eosinophilic immune response is induced in the airways, which is suggested to eventually lead to allergic airway sensitization and increased inc…	The authors report no conflicts of interest in this work. The study was supported by “Thorax” Foundation and funded by Chiesi Hellas.
262	Innes, M. J., Clark, A.	The responses of professional fire-fighters to disaster	1985	Disasters	Department of Psychology, University of Adelaide	Australia	South Australian Metropolitan Fire Service Firefighters responding to bush-fires occurring in proximity to Adelaide, Australia.	Cross sectional, Single post event case study	Fire service personnel who responded to a bush-fire in proximity to the metropolitan area. Members of the South Australian Metropolitan Fire Service	Wildland fire fighters	72 male fire service members	To assess the self reported physical and mental reactions and effects of perceived social support in metro fire service members fighting proximal bush-fires.	Measured self-reported stress measures via questionnaire: Physical health at time of fire (heat exhaustion, physical exhaustion, smoke and ash damage, nausea, excessive heart-rate, headache, and dizziness), physical health after fire (loss of appetite, nausea, digestive upset, headaches, pain in nose, mouth, and respiratory tract) Mental effects during (fear, tension, depression, confusion, distr…	Social support from co-workers and spouses may influence perceived stress during and after responding to a bush-fire.	Debriefing procedures and coping devices may change the social forces within the group	Practical implications of this research are limited. Authors recommend further empirical research to understand the role of social and spousal support.	none.
287	D. Leykin, M. Lahad, N. Bonneh	Posttraumatic Symptoms and Posttraumatic Growth of Israeli Firefighters, at One Month following the Carmel Fire Disaster	2013	Psychiatry Journal	The Community Stress Prevention Centre, 11016 Kiryat Shmona, Israel – Leykin, Lahad, Bonneh; Department of Psychology, Tel Hai Academic College, 12210 Kiryat Shmona, Israel – Leykin, Lahad.	Israel	Data was collected 3.5 weeks after the Carmel fire, at the beginning of a structured psychological group debriefing given to six groups of firefighters.	Cross-sectional, retrospective	Male firefighters, mean age 36.64, from a single district fire department. mean seniority of 13.35 years in their profession, over 80% were born in Israel, 96.9% were Jewish (60% were secular), 81% were married, 54% had a high school education, and the majority (50.0%) had an average income.	structual Fire fighters responding to WF	65 firefighters	To expand current knowledge regarding both negative and positive reactions to traumatic events and their relationship among firefighters following a critical incident (Carmel Wildfire).	Posttraumatic symptoms and post-traumatic growth (Impact of event scale-revised, intrusion, avoidance, hyperarousal, posttraumatic growth-short form, relating to others, new possibilities, personal strength, spiritual growth, appreciation of life)	Four firefighters reported that they were injured during the fire (6.5%). 49.2% reported that they felt their life was not in danger and 77.4% reported that they perceived threat to the life of others. 33.9% responded that they experienced feelings of helplessness during the event, 14.8% reported feeling terror, and 57.4% reported being exposed to horrifying images at the scene. The mean total sc…	More emphasis should be directed in future to the psychological consequences (both the negative and the positive) of natural disasters upon firefighters.	The present study indicates that, overall, firefighters were significantly mentally affected by the fire disaster. A significant relationship between the severity of posttraumatic symptoms and posttraumatic growth emerged from the findings, suggesting a possible correlation between both salutary and pathological outcomes	None provided.
291	L. C. Main, A. P. Wolkow, J. L. Tait, P. D. Gatta, J. Raines, R. Snow, B. Aisbett	Firefighter's Acute Inflammatory Response to Wildfire Suppression	2020	Journal of Occupational and Environmental Medicine	From the Institute for Physical Activity and Nutrition (Dr Main, Dr Wolkow, Dr Della Gatta, Dr Raines, Dr Snow, Dr Aisbett); School of Exercise and Nutrition Sciences, Deakin University, Burwood (Dr Tait); School of Psychological Sciences, Monash Institute of Cognitive and Clinical Neuroscience, Monash University, Clayton, VIC (Dr Wolkow), Australia.	Australia	The weekend following the ‘‘Black Saturday’’ wildfire outbreak, in February 2009. Tests conducted in staging areas.	Observational, Cross-sectional	Male volunteer firefighters (m age 38.5 y; m weight 85.9; m BMI 27 [range, 20.2–38.3]), recruited from crews employed to assist in wildfire suppression and recovery operations in the weekend following the “Black Saturday” wildfire outbreak.	Volunteer wildland fire fighters	38 volunteer firefighters	To determine whether a 12-hour wildfire suppression shift, carried out in the midst of a national emergency, induces an acute inflammatory response in firefighters.	Blood samples: Pro-inflammatory (IL-1B, IL-2, IL-6, IL-8, IL-12P70, GM-CSF, TNF-A, IFNY), Anti-inflammatory (IL-4, IL-5, IL07, IL-10, IL-13).	IL-6 significantly increased over the 12-hour shift of wildfire suppression (P = 0.003). A significant increase over the shift was also observed for IL-8 (P = 0.017). In contrast, IL-10 presented a significant decrease over the same period (P = 0.021). For all other inflammatory measures, there were no significant effects for time (P > 0.05).	Further work will inform strategies that mitigate risks to these personnel, preserving their health and safety, particularly when the consequences of chronic exposure to these stressors, or inadequate recovery periods may compromise the long-term health of these personnel.	IL-6 significantly increased 38.7% over the wildfire suppression shift, further supporting the premise that wildfire suppression is a physiologically stressful task. Other factors that may explain our findings, in addition to the physical nature of the tasks involved with firefighting include the thermal strain endured by the firefighters, or potential risk of smoke inhalation during wildfire sup…	Conflict of Interests: None declared. Funding: This study was supported by internal funding from Deakin University and the Bushfire Cooperative Research Centre.
298	A. C. McFarlane	Relationship between psychiatric impairment and a natural disaster: the role of distress	1988	Psychological Medicine	From the Department of Psychiatry, The Flinders University of South Australia, Australia	Australia	After 15 February 1983 Australian bushfire disasters, questionnaires completed post-fire	Retrospective, Cross-sectional	The sampling method used, and demographic characteristics of the firefighters have been described in detail in another report (McFarlane, 1986). The participants returned questionnaire 4 months post-disaster, 88% Australian, 74% married. Comparison group: mean age differed by 2 years, returned questionnaire 11 months post-disaster.	Volunteer wildland fire fighters	469 firefighters	To examine the nature of the relationship between adversity, distress and psychiatric illness by investigating the impact of a single event	Total Fire Stress score (objective loss of relative, high exposure, injury), Impact Event Scale score (subjective personal and property losses, subjective nature and duration of fire, subjective injuries and treatment), General Health Questions (PTSD).	The total fire stress score, which ranged from 5 20 (mean = 83 S.D = 30). The mean IES score was 18-2 (S.D. = 15-8). The GHQ mean was 1-5 (S.D. = 2-5). Distress generated by the disaster (IES) accounted for only 14% of the variance of psychiatric impair- ment (GHQ) (F = 55-6, df = 1,333, beta = 0-32, P < 0000). The measures of distress, the IES (r = 0-42), and the stress of the disaster, the TFS …	Disaster victims who are very distressed by their experience and whose distress does not rapidly resolve may be a high-risk group for developing psychiatric disorder. Therefore, assessment of whether they could benefit from primary prevention programmes, aimed to limit post-disaster psychiatric morbidity should be considered.	In this setting, where post-traumatic stress disorder was the most prevalent form of psychiatric impairment (McFarlane, 1986 a), current knowledge would propose a strong direct link between the intensity of these firefighters' experience of disaster and psychiatric impairment; therefore, it is of particular interest that psychiatric impairment did not seem directly related to the actual nature of…	None stated
300	A. C. McFarlane	The aetiology of post-traumatic stress disorders following a natural disaster	1988	British Journal of Psychiatry	None provided.	Australia	South Australia 4 months after 16 February 1983 disaster, post-fire survey .	Retrospective, cross-sectional	Volunteer firefighters that had participated in the suppression of the 1983 fire disaster, firefighters with and without PTSD.	Volunteer wildland fire fighters	469 firefighters	1) to compare and contrast the role of disaster and premorbid factors in the aetiology of PTSD and 2) to examine how recurring pre-occupation with the disaster and the avoidance of these memories, present 4 months after the fire, might predict the subsequent existence of PTSD, when considered in conjunction with the intensity of exposure.	Inventory of impact questionnaire (degree of exposure, severity of injury, personal losses, property losses), 12-item General Health Questionnaire and the Impacts of Events Scale (presence of intrusive memories and images of the fires and the individual’s attempts to avoid this distressing preoccupation) which were used to measure risk of developing PTSD.	Total IES scores after 4 months were significantly greater in PTSD group. PTSD group scored significantly lower on the neuroticism scale and lower on the extraversion scale. Of the 13 people who were significantly impaired (GHQ>3) and had intense imagery and avoidant thoughts (IES>26) at 4 months, only two did not have a chronic, acute, resolved or borderline chronic PTSD when assessed at 8 month…	None provided.	This study emphasises the protean nature of the human response to extreme adversity. In any future research on the aetiology of post-traumatic morbidity, it will be important to examine the interaction between the triggering trauma and the vulnerability and protective factors that people possess.	None provided.
301	A. C. McFarlane	The aetiology of post-traumatic morbidity: predisposing, precipitating and perpetuating factors	1989	British Journal of Psychiatry	Senior Lecturer in Psychiatry, Department of Psychiatry, The Flinders University of South Australia, Bedford Park, South Australia	Australia	The group was studied for 4, 11, and 29 months after the 16 February 1983, Ash Wednesday, bushfires devastated large areas of south-eastern Australia.	Longitudinal (prospective cohort)	Trained volunteer firefighter from a large organization who responded to the bushfires devastating south-eastern Australia on 16 February 1983. These firefighters lived within and outside the blaze. 74% were married and 88% were Australian born.	Volunteer wildland fire fighters	469 firefighters, mean age of 36.1 years.	To examine the aetiological process in post-traumatic morbidity in a group of firefighters who had an extreme exposure to a devastating Australian bushfire disaster through self-report.	Return rate, disaster-related variables (pottery loss affecting livelihood, bereavement due to loss of close friend or distant relative, exposure, injury, threat to life), arousal during fire (panic or close to panic), pre-disaster variables (neuroticism, extraversion, past history of psychological disorder, avoid thinking of problems, life events before the fire), other variables (4-month impact…	Contrary to prediction, that the exposure to the disaster and the losses sustained would be the most important factors operating on all three occasions, but that post disaster experiences and personality factors would play an increasing role in the perpetuation of post traumatic morbidity, this study found neither the severity of exposure to the disaster nor the losses sustained to be the major d…	The need for social support may be greater in people adversely affected by an event. the aetiology of psychiatric disorders that are precipitated by extreme adversity should be viewed as a longitudinal process.	The findings of this study suggest that the aetiology of psychiatric disorders that are precipitated by extreme adversity should be viewed as a longitudinal process. This study raises questions about the hypothesized etiological process in PTSD, because the data at no stage demonstrated that the event had a greater formative effect than predisposing pre-morbid characteristics. However, this may b…	None.
302	Z. McGillis, S. C. Dorman, A. Robertson, M. Lariviere, C. Leduc, T. Eger, B. E. Oddson, C. Lariviere	Sleep Quantity and Quality of Ontario Wildland Firefighters Across a Low-Hazard Fire Season	2017	Journal of Occupational and Environmental Medicine	From the Centre for Research in Occupational Safety and Health (CROSH), Laurentian University, Sudbury, Ontario, Canada (Mr McGillis, Dr Dorman, Mr Robertson, Dr Larivie`re, Mr Leduc, Dr Eger, Dr Oddson, Dr Larivie`re); School of Human Kinetics, Laurentian University, Sudbury, Ontario, Canada (Mr McGillis, Dr Dorman, Mr Robertson, Dr Larivie`re, Mr Leduc, Dr Eger, Dr Oddson, Dr Larivie`re); North…	Canada	2014 fire season, province of Ontario, early and late fire season, laboratory.	Prospective, cohort	Male, mean age 29.9, seasonal firefighters employed by OMNRF	Wildland fire fighters	21 participants	To objectively assess the sleep quality and quantity of Ontario wildland firefighters while on Initial Attack and Project Fire deployments and while working at Fire Management Headquarters (Base) and to more comprehensively gauge the levels of fatigue of these workers	Sleep efficiency, wake after sleep onset, total sleep time, recovery opportunity time, subjective fatigue, subjective recovery, PVT.	Suboptimal sleep quality and quantity were more frequently observed during high-intensity, Initial Attack fire deployments. Suboptimal sleep was also exhibited during non- fire (Base) work periods, which increases the risk of prefire deployment sleep debt. Self-reported, morning fatigue scores were low-to-moderate and highest for Initial Attack fire deployments.	Although early shift start times may be necessary to ensure adequate fire suppression outcomes, it would be advised whenever possible to consider the shift length and the sleep duration or opportunity the night prior when setting the shift start times the following day, especially after multiple days of intense fire suppression activities.	Wildland firefighters in Ontario have a high injury rate compared with other occupations and it is reported anecdotally that fatigue is a likely risk factor (OMNRF Health & Safety Reports, 2012–2014). Fatigue risk management systems tailored to wildland firefighters should be evidenced-based. Accordingly, the present study analyzed the sleep behavior and subjective fatigue of wildland firefighter…	Funding: Ontario Ministry of Labour—‘‘Bridging the Gap’’ program (Grant #12104). Ontario Ministry of Natural Resources and Forestry (OMNRF). The authors report no conflicts of interest.
314	R. C. Nava, M. N. Zuhl, T. A. Moriarty, F. T. Amorim, K. C. Bourbeau, A. M. Welch, J. J. McCormick, K. E. King, C. M. Mermier	The Effect of Acute Glutamine Supplementation on Markers of Inflammation and Fatigue During Consecutive Days of Simulated Wildland Firefighting	2019	Journal of Occupational and Environmental Medicine	From the Department of Health, Exercise, and Sport Science, College of Education, Exercise Physiology Lab, Johnson Center B143 MSC04 2610, University of New Mexico, Albuquerque, New Mexico.	United States of America	Studied the effects of glutamine supplement in simulated wildland firefighting in an environmental chamber. All testing was done at University of New Mexico Exercise Physiology Lab.	double-blinded research design (randomized glutamine and PL)	Eleven physically active (>30 minutes of physical activity on most days of the week) men (7) and women (4), ages 18 to 44, volunteers.	Healthy volunteers - civilians, male & female	11 participants	To examine the effect of oral glutamine supplementation on inflammation and fatigue during and after simulated wildland firefighting (WLFF) tasks in hot conditions over 2 consecutive days.	Baseline measurements (body density, percent body fat, VO2 max, subjective fatigue, plasma glutamine, intestinal fatty acid binding protein, peripheral blood mononuclear cells, intestinal fatty acid binding protein.	Gastrointestinal damage, subjective fatigue, and ratings of perceived exertion were lower after glutamine supplementation compared with placebo. Heat shock protein 70 (HSP70) and nuclear factor kappa- inhibitor alpha (IkBa) levels were higher on both days of the glutamine trial compared with placebo.	These data may support the use of glutamine among WLFFs during early exposure to extreme environmental conditions. This response may infer protection against injury as result from fatigue- related slips/falls or overexertion. This explanation should be interpreted with caution as the laboratory simulation does not truly represent the physical and environmental demands of a typical 12- hour work s…	Glutamine supplementation may improve recovery after fire suppression in WLFFs. This may result from the upregulation of HSP70 which inhibits inflammation and protects against gastrointestinal (GI) barrier damage.	Sources of funding: University of New Mexico Overhead Funds Allocation Committee (OFAC) grant and University of New Mexico Research Allocation Committee grant. There are no conflicts of interest declared.
317	K. M. Navarro, M. T. Kleinman, C. E. Mackay, T. E. Reinhardt, J. R. Balmes, G. A. Broyles, R. D. Ottmar, L. P. Naher, J. W. Domitrovich	Wildland firefighter smoke exposure and risk of lung cancer and cardiovascular disease mortality	2019	Environmental Research	USDA Forest Service, Pacific Southwest Region, Fire and Aviation Management, Clovis, CA, USA – Navarro; Center for Occupational and Environmental Health, University of California, Irvine, CA, USA – Kleinman; Intertox, Seattle, WA, USA – Mackay; AMEC Foster Wheeler Environment & Infrastructure, Inc., Seattle, WA, USA - Reindhardt; Division of Environmental Health Sciences, School of Public Health,…	United States of America	Direct observation of firefighter on work-shift by National Technology and Development Program trained firefighters for 80 crews. U.S. Department of Agriculture and U.S. Forest Service also conducted extensive field studies.	prospective, longitudinal	Wildland firefighters across the US, within the 80 selected crews from 2010-2011	Wildland fire fighters	Data from 80 firefighters	To estimate relative risk of lung cancer and cardiovascular disease mortality from existing PM exposure-response relationships using a measured PM concentration from smoke and breathing rates from wildland firefighter field studies across different exposure scenarios.	Shift exposure to PM4, breathing rate, Dire Days per year, Career duration, PM4 daily dose, Lung Cancer Risk , CVD Risk.	Fire- fighters who worked a short fire season (49 days) were exposed to a daily dose of PM4 that ranged from 0.15 mg for a 5-year career to 0.74 mg for a 25-year career, respectively. Daily dose of PM4 ranged from 0.30 mg to 1.49 mg for firefighters who worked 5–25 years, respectively, for a long fire season (98 days). Risk of LC ranged from 1.08 to 1.26 for short-season firefighters and 1.13 to …	We believe that firefighters should reduce exposure to smoke in any way possible. Exposure to wildland smoke underlies virtually every aspect of risk management and must be addressed effectively in order to assure risk management decisions are sound and safe. It is unclear if these recommendations would reduce exposure to smoke enough to reduce health risks, but strategies may include minimizing …	Our study demonstrated that wildland firefighters are at an in- creased risk for the development of lung cancer and cardiovascular disease. This risk increases with an increase in career duration and days spent on wildfire incidents each fire season.	All other authors declare they have no actual or potential competing financial interests. This work was funded by the Joint Fire Science Program (Project ID: 13-1-02-14). No conflicts of interest provided.
335	C. Psarros; C. Theleritis; N. Kokras; D. Lyrakos; A. Koborozos; O. Kakabakou; G. Tzanoulinos; P. Katsiki; J. D. Bergiannaki.	Personality characteristics and individual factors associated with PTSD in firefighters one month after extended wildfires	2018	Nordic Journal of Psychiatry	1st Department of Psychiatry, National and Kapodistrian University of Athens, Eginition Hospital, Athens, Greece – Psarros, Theleritis, Kokras, Lykaros, Koborozos, Kakabakou, Tzanoulinos, Katsiki, Bergiannaki; University Mental Health Research Institute (UMHRI), Athens, Greece – Bergiannaki.	Greece	In August 2007, wildfires in Greece resulted in 1,800,000 hectares of forest and fields being burnt. Additionally, homes, official buildings, churches, stables and warehouses were destroyed or severely damaged, while thousands of people lost their properties. 43 people died, 3 of which were firefighters. The University Mental Health Research Institute (UMHRI), and the 1st Department of Psychiatry…	Retrospective, cross-sectional	The male firefighters were living within the fire-devastating area, attempted to control the disaster and were on duty in the fire stations of the towns of Pyrgos, Olympia, Amaliada, Lehaina and Krestena. 43.1% seasonally employed.	Fire fighters	A group of 102 male firefighters (about 65% of the total number of 157 firefighters applicable)	To investigate psychological reactions in firefighters one month after devastating wildfires in Greece, during August 2007, which lead to the devastation of large areas and the death of 43 people among whom three were firefighters.	Psychological - Fear of death, fear of dying, feelings of threat during firefighting, neuroticism, extraversion, state anxiety, depression, insomnia, PTSD.	18.6% had PTSD. 23.5% suffered from insomnia. Firefighters with permanent positions had significantly lower probability of suffering from PTSD. Firefighters with fear of death and/or insomnia had a greater probability of having PTSD. Greater scores in neuroticism, state anxiety and depression symptoms were associated with greater probability of suffering from PTSD.	Assessing firefighters through a short interview for anxiety, neuroticism and fear of dying during the event, seems to be of great importance for the prevention and mitigations of a post-traumatic psychopathology among professional firefighters (permanent and seasonally employed), as well as for volunteers firefighters.	In conclusion, our results support the hypothesis that the combination of neuroticism, high anxiety development dur- ing a professional firefighting operation, depressive symp- toms and feeling of fear of imminent death is associated with a greater possibility for the development of PTSD.	The authors report no conflicts of interest. The authors alone are respon- sible for the content and writing of the paper.
345	Robinson, M. S.; Anthony, T. R.; Littau, S. R.; Herckes, P.; Nelxon, X.; Poplin, G. S.; Burgess, J. L.	Occupational PAH exposures during prescribed pile burns	2008	Annals of Occupational Hygiene	Department of Chemistry and Biochemistry, Northern Arizona University, Flagstaff, AZ, USA – Robinson, Nelson; Community, Environment and Policy, Mel and Enid Zuckerman College of Public Health, University of Arizona, 1295 North Martin Avenue, PO Box 245163, Tucson, AZ 85724, USA – Anthony, Littau, Poplin, Burgess; Department of Chemistry and Biochemistry, Arizona State University, Tempe, AZ, USA …	United States of America	Pile burns (prescribed burning) on the White Mountain Apache Tribe reservation, working with 21 Bureau of Indian Affairs/Fort Apache Agency wildland firefighters during the fall of 2006.	Cross-section, observational	Active White Mountain Apache Tribe firefighters, who planned to continue to work as a WLFF for the year of the study. Mean age of 41.2 years, 86% male, firefighting experience range 3-30 years, 57% non-smokers, 38% smokers. (20 Indigenous, 1 other)	Wildland fire fighters	21 wildland firefighters	To evaluate the extent of firefighter exposure to particulate and PAHs during prescribed pile burns of mainly ponderosa pine slash and determine whether these exposures were correlated with changes in urinary 1-hydroxypyrene (1-HP), a PAH metabolite.	Urinary 1-hydroxypyrene concentrations (baseline, end-of-shift, next-AM by Polycyclic aromatic hydrocarbon (PAH) concentrations (naphthalene, fluorene, anthracene, phenanthrene, acephenanthrylene, fluoranthene, pyrene, benzo[g,h,i]fluoranthene, cyclopenta[cd]pyrene, benz[a]anthracene, benzo[c]phenanthrene, chrysene+triphenylene, benzo[b]fluoranthene, benzo[j]fluoranthene, benzo[k]fluoranthene, be…	We identified relatively low particulate and PAH exposures to WLFF during prescribed pile burns, and these exposures did not result in acute increases in urinary 1-HP levels. In the pile burns, mean time-weighted average total particulate exposures were below 10 mg m-3. The mass fractions of PAH/PM2.5 were nearly twice as high during smoldering (1.06) than ignition (0.055). The urinary 1-HP conce…	none	In conclusion, exposures to particulate and PAHs did not exceed relevant occupational standards during pile burning in the US Southwest, and no significant changes in urinary PAH metabolite or spirometry were found.	Funding - Native American Cancer Research Project; National Institutes of Health/National Cancer Institute (#5 U54 CA 096281-04). No conflicts of interest were provided.
351	N. Rothman, D. P. Ford, M. E. Baser, J. A. Hansen, T. O'Toole, M. S. Tockman, P. T. Strickland	Pulmonary function and respiratory symptoms in wildland firefighters	1991	Journal of Occupational Medicine	From the Departments of Epidemiology and Environmental Health Sciences, The Johns Hopkins School of Hygiene and Public Health, Baltimore, Md. Dr. Rothman is currently with Occupational Studies Section at the National Cancer Institute Epidemiology and Biostatistics Program, Bethesda, Md. Dr. Fore is currently with the Occupational Health/Preventative Medicine. section at the Naval Hospital, Philad…	United States of America	Six of the most active Wildland. fire stations in Region 2 of the California Department of Forestry and Fire Protection, in the Sierra Nevada Mountains (Northern California). Field Testing from baseline and 8 weeks later in 1988	Prospective, cross-sectional	WLFF, 81% men, 77% Caucasian, mean age of 26 years, mean of 6 years firefighting experience, 10 former smokers (3 lifetime pack-years, 8 years since quitting), 87% engine crew (rest helicopter and truck-transported fire crews).	Wildland fire fighters	69 WLFF (52 completed study)	To study the cross-seasonal changes in pulmonary function and respiratory symptoms of firefighters in Northern California.	Modified Epidemiology Standardization Project (recent eye irritation, recent upper or lower respiratory symptoms), Spirometry measurements - at baseline and 8 weeks after baseline - (FEV1, FVC, body temperature, pressure), Respiratory Tract Symptoms (Eye irritation, nose irritation, throat irritation, cough, phlegm, wheezing, chest discomfort, shortness of breath).	No significant cross-seasonal increase in reported eye irritation, nose irritation, cough, phlegm production and wheezing. The mean cross-seasonal change in FEV1 for the entire study population was -1.2% and for FVC -0.3%.	Assessment of all potential risks including injuries. Heat stress, acute and chronic effects of carbon monoxide inhalation and prolonged exposure to carcinogenic agents. Effective respiratory protection should be used, particularly in prolonged fire campaigns (cotton bandanas are insufficient).	In this study, wildland firefighters had a cross-seasonal increase in the prevalence of eye irritation, cough, phlegm production and wheezing. Moreover, the increase in the prevalence in several of these symptoms was associated with recent fire-fighting activity.	Supported in part by the California Department of Forestry Employees Association, Sacramento, California; the International Association of Fire Fighters, Washington DC; US Department of Agriculture Forest Service (grant INT89393); US Department of Health and Human Services (grants OH07090 and ES03819). No conflicts of interested stated.
395	G. E. Vincent; B. Aisbett; S. J. Hall; S. A. Ferguson	Sleep quantity and quality is not compromised during planned burn shifts of less than 12 h	2016	The Journal of Biological and Medical Rhythm Research	Institute for Physical Activity and Nutrition (IPAN), School of Exercise and Nutrition Sciences, Deakin University, Geelong, Australia - Vincent, Aisbett, Hall; Bushfire Co-Operative Research Centre, East Melbourne, Australia - Vincent, Aisbett, Ferguson; Appleton Institute, Central Queensland University, Wayville, Australia - Ferguson.	Australia	Participants were recruited by the Australian Fire and Emergency Services Authorities Council to assess sleep impacts of prescribed burn operations. Sleep information was recorded in the field (at home and away from home).	Within-participant, cross-sectional, prospective	Salaried firefighters without any sleep or medical disorders that performed planned burn operations during a four-week period between March and June of 2013 or 2014. 61% regularly consumed caffeinated beverages, 79% married/living with a partner, 22% smokers.	Wildland fire fighters	33 participants (25 men, 8 women)	To describe firefighters’ sleep during planned burn operations and evaluate the impact of the key operational factors (shift start time, shift length and sleeping location) that may contribute to inadequate sleep.	Objective Sleep Measurements through Actigraphy (time in bed, total sleep, efficiency, latency) and Subjective Sleep Measurements through Journaling (Sleep quantity, times woken, sleep quality, awake time, bedtime).	There was no effect of sleep location on time in bed on non-burn days (p = 0.080) and burn days (p = 0.644). Total sleep time was 10 min more when sleeping away from home compared to at home on non-burn days (p = 0.037). There was no difference in total sleep time between home and away locations on burn days (p = 0.218). There was no difference between non-burn and burn days for sleep efficiency,…	Fire agencies should consider rostering shifts of < 12 h to mitigate the impacts on sleep during extended operations. In situations where this may not be possible, such as an extended shift length due to lack of available personnel, additional fatigue countermeasures may need to be implemented. These may include more frequent rest breaks, caffeine provision or increased communication/supervision.	Collectively, the findings of the current study are positive for fire agencies as firefighters’ sleep does not appear to be compromised between day shift planned burn operations, unless shifts are longer than 12 h.	The authors have no conflicts of interest to declare. The Bushfire Co-operative Research Centre for provided logistical support for this project.
396	G. E. Vincent, B. Aisbett, B. Larsen, N. D. Ridgers, R. Snow, S. A. Ferguson	The Impact of Heat Exposure and Sleep Restriction on Firefighters' Work Performance and Physiology during Simulated Wildfire Suppression	2017	International Journal of Environmental Research and Public Health	Appleton Institute, School of Health, Medical and Applied Sciences, Central Queensland University, Wayville 5034, Australia – Vincent, Ferguson; School of Exercise and Nutrition Sciences, Deakin University, Geelong 3220, Australia – Veincent, Aisbett, Larsen, Ridgers, Snow, Ferguson; Bushfire Co-Operative Research Centre, East Melbourne 3002, Australia – Vincent, Aisbett, Larsen, Ferguson; Griffi…	Australia	Simulated fire conditions to assess physical task performance, and physiological and perceptual responses under sleep restriction, Appleton institute, AUS. All data were collected during the autumn and winter months (i.e., outside of peak wildfire season)	Between-subjects design, prospective.	Healthy volunteer and career firefighters (27 males, 3 females) from state fire agencies in Southern Australia (Victoria, South Australia, New South Wales, Tasmania).	Volunteer and career wildland fire fighters	30 Wildland firefighters	To compare physical work output (physical work performance) and associated indices of work physiology (e.g., heart rate, core temperature, hydration, rating of perceived exertion, and thermal sensation), during two successive 10-h shifts following consecutive nights of 4-h sleep restriction.	Work performance, average heart rate, rating of perceived exertion, thermal sensation, daily core temperature, hydration (urine specific gravity, fluid in volume per circuit, urine out per circuit), Motivation (effort sensation per circuit).	There were no differences between the SR and HOT + SR groups in firefighters’ physiological responses, hydration status, ratings of perceived exertion, motivation, and four of the six firefighting tasks (charged hose advance, rake, hose rolling, static hose hold). Black out hose and lateral repositioning were adversely affected in the HOT + SR group. Working in hot conditions did not appear to co…	Findings indicate that firefighters were not under additional thermal strain whilst working in hot conditions while sleep restricted, which is a positive outcome for fire agencies.	Working under hot or temperate ambient temperatures for two consecutive days while sleep restricted, firefighters’ physiological responses, hydration status, ratings of perceived exertion, and motivation were not statistically different. Conversely, the two simulated work tasks that required the most locomotion were adversely affected in the heat, albeit to a relatively small degree. Future resea…	The authors declare no conflict of interest.
410	F. M. Williams-Bell, B. Aisbett, B. A. Murphy, B. Larsen	The Effects of Simulated Wildland Firefighting Tasks on Core Temperature and Cognitive Function under Very Hot Conditions	2017	Frontiers in Physiology	Williams-Bell - School of Health and Community Services, Durham College, Oshawa, ON, Canada and Faculty of Science, University of Ontario Institute of Technology, Oshawa, ON, Canada; Aisbett - Institute for Physical Activity and Nutrition (IPAN), School of Exercise and Nutrition Sciences, Deakin University, Geelong, VIC, Australia; Murphy - Faculty of Health Sciences, University of Ontario Instit…	Australia	The participants were recruited from the Country Fire Authority in Victoria, Australia and the study was conducted at Deakin University. Simulated WLFF conditions in environmental chamber.	Cross-sectional	Male volunteer firefighters from Country Fire Authority who were able to physically able to perform work protocol. Firefighters ranged from 19 to 61 years old (mean: 41 ± 5 years) with 2–40 years of service (mean: 12 ± 4 years) in the CFA. The average height of the firefighters was 1.80 ± 0.03 m, body mass was 89.2 ± 2.8 kg, . −2 and BMI was 27.5 ± 1.0 kg m -2.	Volunteer wildland fire fighters	10 healthy male volunteer firefighters.	To determine the effects of very hot (45◦C; HOT) conditions on cognitive function following periods of simulated wildfire suppression work when compared to a temperate environment (18◦C; CON).	Subject characteristics (mass, BMI, percent change in body mass), cognitive function (paired associates learning, relation time, and spatial span) and physiological and subjective measurements (core temperature, skin temperature, heat stress), during and after the rakehoe task, and step test in different conditions (hot and temperate temperatures.	no differences observed in the subject characteristics between the hot and temperate trials. There was an increase of core temperature during the hot trials. Although attaining a moderate level of hyperthermia, the cognitive performance measures were unaffected by work in the heat. This preservation of cognitive function appears to be related to the negative dynamic tcore change during the cognit…	Preservation of euhydration appears to have assisted in preventing impairments to cognitive function.	All cognitive function assessments utilized in the current study, including those with increasing levels of complexity, were unimpaired when performing 3h of intermittent, simulated firefighting tasks in 45◦C. More research is required to explore the operational consequences for workers who have to perform concurrent physical and cognitive work tasks in very hot environments. The impacts of multi…	The authors declare that the research was conducted in the absence of any commercial or financial relationships that could be construed as a potential conflict of interest.
412	A. Wolkow, B. Aisbett, S. A. Ferguson, J. Reynolds, L. C. Main	Psychophysiological relationships between a multi-component self-report measure of mood, stress and behavioural signs and symptoms, and physiological stress responses during a simulated firefighting deployment	2016	International Journal of Psychophysiology	Deakin University, Institute for Physical Activity and Nutrition (IPAN), School of Exercise and Nutrition Sciences, Burwood 3125, Australia - Wolkow, Aisbett, Main; Bushfire Cooperative Research Centre, East Melbourne 3002, Australia - Wolkow, Aisbett, Ferguson; Monash University, Faculty of Medicine, Nursing and Health Sciences, School of Psychological Sciences, Clayton 3168, Australia - Wolkow;…	Australia	State and territory-based fire agencies throughout Australia for a simulated firefighting deployment.	Cross-sectional, observational	Wildland volunteer and career firefighters were recruited from state and territory-based fire agencies throughout Australia. All participants completed a general health questionnaire to exclude those with heart disease, diabetes, respiratory and/or sleep disorder.	Volunteer and career wildland fire fighters	17 firefighters in the sleep restriction group and 18 firefighters in control group	To investigate if changes in self-reported psychological factors on the multi-component training distress scale (MTDS), relate to cytokines and cortisol levels among firefighters completing three days of simulated physical firefighting work separated by an 8-h or restricted 4-h sleep each night.	multi-component training distress scale factors (depressed mood, vigour, physical signs/symptoms, sleep disturbances, perceived stress, general fatigue), physiological measures (salivary cortisol, blood samples for pro and anti-inflammatory cytokines: IL-6,IL-8,IL-1B,TNF-A, IL-4,IL-10, total sleep time)	Firefighters who received a 4-h sleep demonstrated increases in the MTDS factors general fatigue, perceived stress and depressed mood, which were related to elevated pro-inflammatory cytokines (i.e., TNF- α and IL-8). When firefighters had an 8-h sleep, an increase in physical signs and symptoms was positively related to IL-6, while increases in depressed mood were inversely related to IL-6, IL-8…	Further, the relationship between firefighters' depressed mood and cytokines was found for the first time using the practical multi-component MTDS tool. The MTDS does not specifically identify the source of the reported physical symptoms, if agencies were to use the MTDS in the field, follow-up conversations to contextualise the responses would be recommended.	The current study provides a further step in our understanding of acute relationships between psychological, cytokine and cortisol responses in an occupational setting. Moreover, the findings extend the psychophysiological literature to multi-component self-report measures and highlight their suitability for use in firefighting populations to detect and monitor acute psychological changes that re…	This work was supported by the Bushfire Cooperative Research Centre. No conflicts of interest mentioned.
413	A. Wolkow, B. Aisbett, J. Reynolds, S. A. Ferguson, L. C. Main	Relationships between inflammatory cytokine and cortisol responses in firefighters exposed to simulated wildfire	2015	Physiological Reports	Centre for Physical Activity and Nutrition Research, Deakin University, Burwood, Victoria, Australia - Wolkow, Aisbett, Main; Bushfire Co-Operative Research Centre, East Melbourne, Victoria, Australia – Wolkow, Aisbett, Ferguson; Biostatistics Unit, Faculty of Health, Deakin University, Burwood, Victoria, Australia – Reynolds; Central Queensland University, Appleton Institute, Wayville, South Aus…	Australia	Firefighters from Australian fire agencies participated in a simulated fire-ground deployment.	Cross-sectional, prospective	30 male and 5 female wildland firefighters; 32 volunteer and 3 salaried; absence of respiratory or sleep disorders, heart disease, or diabetes.	Volunteer and career wildland fire fighters	35 wildland firefighters	To quantify the relationship between the cytokine and cortisol responses to sleep restriction while performing simulated physical wildfire suppression work.	Firefighters completed 3 days of simulated physical firefighting work separated by either an 8-h (Control condition; n = 18) or 4-h sleep (Sleep restriction condition; n = 17) opportunity on each of the two nights. Salivary cortisol and inflammatory cytokines (IL-6, IL-8, IL-1b, TNF-a, IL-4, and IL-10) were measured throughout each day.	A main effect for IL-6 indicated that higher morning levels of this cytokine were positively related with greater cortisol AUC levels independent of condition (P < 0.001). This was the only morning relationship that persisted after controlling for cytokines and demographic factors. A 1 standard error unit increase in morning IL-6 resulted in a 6.2% rise in evening cortisol for the SR condition an…	Fire agencies should provide a 8-h sleep opportunity between shifts to prevent elevated evening cortisol.	These findings quantify the relationship between cytokine and cortisol responses among wildland firefighters exposed to simulated occupational stressors. Potential disturbances to the IL-6 and cortisol relationship among sleep-restricted firefighters’ supports further investigations into the negative health effects related to possible imbalances between these systems.	Conflicts of interest: none declared. The authors acknowledge the Bushfire Co-operative Research Centre for providing the financial support for this project.
415	C. M. Wu, A. Adetona, C. C. Song, L. Naeher, O. Adetona	Measuring acute pulmonary responses to occupational wildland fire smoke exposure using exhaled breath condensate	2020	Archives of Environmental and Occupational Health	Division of Environmental Health Sciences, College of Public Health, The Ohio State University, Columbus, Ohio, USA – Wu, O. Adetona; Battelle Memorial Institute, Columbus, Ohio, USA – A. Adetona; Division of Biostatistics, College of Public Health, The Ohio State University, Columbus, Ohio, USA - Song; Department of Environmental Health Science, College of Public Health, University of Georgia, A…	United States of America	US Forest Service Savannah River Site, SC. Prescribed burn.	Cross-sectional, observational. January to July 2015	Healthy WLFF (9 males and 3 females with an average age of 33 years) were recruited from US Forest Service - Savannah River Site, SC.	Wildland fire fighters	12 participants	To investigate underlying biochemical changes of lung function through wildfire smoke exposure.	levels of biomarkers of oxidative stress (8-isoprostane) and proinflammatory response (interleukin-6 [IL-6], interleukin-8 [IL-8], C-reactive protein [CRP], and soluble intercellular adhesion molecule-1 [sICAM-1]) were determined in exhaled breath condensate (EBC) samples that were collected from firefighters before, after, and next morning following prescribed burn and regular work shifts.	The post-shift 8-isoprostane concentrations were marginally higher than the pre-shift concentrations on burn days (p value = 0.06) EBC concentrations of 8-isoprostane on non-burn days were slightly lower (2.86–3.20 pg/ml) compared to burn days. No other significant change across the prescribed burn shifts was observed.	None.	Results of this study indicate that there is a limited effect of WF smoke exposure on acute pulmonary responses among WLFF. No significant change in cytokine levels in EBC was observed, possibly due to mismatch between time of sample collection and maximum pulmonary 8-isoprostane response, and the moderate WF smoke exposure levels.	Funding and support is by the National Institute of Occupational Safety and Health Education Research Center (NIOSH/ERC) Small Project/Pilot Study Grants via the University of Alabama at Birmingham (UAB) (Grant no.: 5T42OH008436-10) and the Interdisciplinary Toxicology Program at the University of Georgia. The project described was also supported by Award Number Grant UL1TR001070 from the Nationa…
417	N. Yasuda, B. C. Ruby	Assessment of urinary protein composition in response to consecutive days of wildland firefighting	2019	International Journal of Occupational Safety and Ergonomics	Montana Center for Work Physiology and Exercise Metabolism, The University of Montana, USA	United States of America	Field testing was completed at Winthrop Fire Camp, located in the State of Washington.	Prospective, cross-sectional	Male, active-duty military personnel, age 22.2 ± 3.9, no history of previous heat-related illness, renal dysfunction or bladder dysfunction.	Military personnel, male	18 active-duty military personnel	To examine the pattern of urinary protein excretion induced by 3 consecutive days of wildland firefighting.	Urinary protein composition (Levels of albumin, B2-microglobulin, N-acetyl-B-D-glucosaminidase, and creatine), specific gravity of urine, changes in body weight, work activity and total caloric intake.	No significant alterations were observed concerning urinary protein excretion over multiple days of wildland firefighting. Urinary excretion of all protein biomarkers expressed relative to creatinine was within the upper normal limits (total protein ∼ 200 mg/g creatinine [36], albumin ∼ 30 mg/g creati- nine [37], β 2 -microglobulin ∼ 400 μg/g creatinine [38], creatinine ∼ 300 mg/dl [39]) except f…	None mentioned.	study suggests that multiple days of wildland firefighting may induce relatively less urinary protein excretion when light to moderate work duties are extended. Those data also imply that the pattern of protein urinary excretion appears to be dependent on intensity rather than total work output in response to multiple days of wildland firefighting.	No potential conflict of interest was reported by the authors. Funding: This work was supported partly by a grant to B.C.R. from the United States Air Force Research Laboratory [grant number: FA8650-06-1-679].
1324	Alexander Cowell McFarlane	Long-term psychiatric morbidity after a natural disaster: implications for disaster planners and emergency services	1986	The Medical Journal of Australia	None provided.	Australia	Ash Wednesday (February 16, 1983), post disaster questionnaires	Longitudinal (prospective cohort)	Firefighters who responded to Ash. Wednesday fires at intervals of 4, 11, and 29 months	Fire fighters	459 firefighters	To examine the longitudinal course of psychiatric disorder in a group of firefighters who were exposed to the Ash Wednesday bushfires in 1983; also, to investigate the validity of the GHQ as an instrument for detecting post-traumatic stress disorder.	12-item GHQ.	84% with PTSD at 4 months, 79% with PTSD at 11 months. At 11 months, 18% of WLFF experienced intrusive imagery of the disaster, at 29 months this had increased to 21%.	The 12 item GHQ was found to be a valid indicator of post-traumatic stress disorder. It could be a useful screening instrument for the detection of post-traumatic psychiatric disorder in any programme that is designed to minimize psychological morbidity among disaster victims.	There is a growing body of evidence which indicates that an important priority for health planners should be the development of secondary preventative programmes to manage the post-traumatic morbidity that arises from disasters because existing services do not appear to be adequate. Consideration should be given to the development of preventative strategies for such groups in future disaster, inc…	The research was partly funded by grants from the Flinders Medical Centre Research Foundation and the South Australian Country Fire Service Research and Training Fund.
1325	Alexander Cowell McFarlane	Life events and psychiatric disorder: the role of a natural disaster	1987	British Journal of Psychiatry	None provided	Australia	Volunteer fire-fighting service, questionnaire.	Cross-sectional, retrospective	Volunteer firefighters who participated in the fire suppression of the February 1983 bushfires, mean age of 35.1, 87.7% Australian born, 73.6% married.	Volunteer fire fighters	469 volunteer fire-fighters	To examine the relationship between the degree of adversity experienced by individual fire-fighters and their level of psychiatric morbidity and the relationship of major adverse life events and psychiatric disorder, independent of the effects of the natural disaster.	Comparison group data (social class, Australian born, married, disaster experience, GHQ score), GHQ data (exposure, perceived threat, injury, property loss, personal loss, recent life events, previous fires, age, social class).	A significant, but weak relationship present between the degree of adversity experienced by individuals in a disaster and their level of morbidity. 9% of the variance of the GHQ could be accounted for by the disaster and recent life events.	Provide mental health services to firefighters after disaster that account for mental health disorder predispositions.	In conclusion, the data suggest that the majority of the fire-fighters studied did not become cases, despite experiencing prolonged life-threatening stress, frequent injury, and property loss.	None provided.
2036	G. M. Budd	How do wildland firefighters cope? Physiological and behavioural temperature regulation in men suppressing Australian summer bushfires with hand tools	2001	Journal of Thermal Biology	School of Exercise and Sport Science, Faculty of Health Sciences, The University of Sydney, P.O. Box 170, Lidcombe, NSW 1825, Australia	Australia	Experimental fires (Lit 10-50 min prior and fire-control objective was to minimise the area burnt), four crews over 2 states	Prospective, cross sectional	They were men of age (mean and range) 26 (18–45) yr, body mass 71 (52–105) kg, body fat content 14 (7–27)%, and maximum oxygen uptake (VO2max) 47 (31–63) ml O2 min	Wildland fire fighters	Four seven-man crews (28 WLFF)	To summarise the interactions between the firefighters’ physiological and behavioural responses, to explain any differences from the predicted responses, and to highlight some practical implications for firefighters and other workers in hot and/or strenuous occupations.	Physiological temperature regulation (heart rate, rectal temperature, thigh skin temperature, sweat rate, subjective difficulty of work, subjective temperature, energy expenditure, wet-bulb globe temperature, body fat content, VO2 max), Behavioural temperature regulation (proximity to flames, attire, self-pacing, heat exchange, hydration).	Average heart rate 152 beats/min, average rectal temperature 38.2C, average thigh skin temperature 34.5C, average sweat rate 1144g/h, HR and Tre were not changed by the sixfold variation in work duration nor by variations in air temperature. Effects of fire were negligible except for a 356 g h-1 increase in sweat rate. The fire- fighters’ avoidance of radiant heat controlled the main component of…	Because of self pacing and other behavioural responses, stresses encountered in the workplace seem more likely to result in reduced productivity than in excessive strain.	The results presented in this paper demonstrate the effectiveness of the firefighters’ behavioural responses. They allowed each man to regulate his work rate and his exposure to radiant heat, and thus to maintain his physiological and subjective responses at safe and sustainable levels over a wide range of job demands and personal factors. The results also confirm the excellence of the firefighte…	None provided
2742	V. J. Moody, T. J. Purchio, C. G. Palmer	Descriptive analysis of injuries and illnesses self-reported by wildland firefighters	2019	International Journal of Wildland Fire	The University of Montana, 32 Campus Dr McGill Hall 238C, Missoula, MT 59812, USA	United States of America	United States Forest Service, web-based survey	retrospective, cross-sectional	permanent or seasonal employee of the USFS, 18+, and had served as a WLFF within the last 5 years. 222 males, 31 females, 1 other. From 8 wildland fire fighter crew types across 10 geographic areas.	Wildland fire fighters	254 respondents	To identify the types of injuries WLFFs sustain on the job, the environmental factors leading up to the injury, and how best to address these areas of concern.	Type of injury (joint sprain, muscle strain, undefined injury, fracture/dislocation, tendinitis, heat illness, contusion, nerve trauma, cut/abrasion, respiratory illness, muscle cramp/spasm, bite/sting, burn, blister, stomach illness), body region injured (knee, back, lower leg/ankle, shoulder/arm, undefined injury, foot/toes, head/face, elbow/forearm, hip/thigh, chest, hand/fingers, abdomen, wri…	Most WLFFs sustained at least one injury or illness in the past five fire seasons with a majority of those injuries and illnesses occurring on the fireline on rocky mountainside terrain. Nearly half of the 453 injuries and illnesses reported were sprains and strains occurring to the lower back, knee and ankle. Twenty percent of WLFFs reporting injuries felt that their injury or illness was preven…	With most injuries and illnesses occurring on the fireline, the development of a more targeted, job-specific injury and illness prevention program that focuses on the lower extremities is warranted.	Our research suggests that demographic characteristics and environment influence the incidence and severity of injuries sustained by WLFFs. One point that cannot be dismissed is the number of WLFFs who perceived their injury as preventable, both out on the fireline and during physical training.	This project was funded by the Missoula Technology and Development Center (MTDC). The MTDC provided financial support for the authors to carry out and complete the study. They assisted with the dissemination of the survey; however, they did not have any direct involvement with the design of the study, analysis and interpretation of data, or writing of the manuscript. The authors declare that they…
3022	I. H. Stanley, M. A. Hom, A. R. Gai, T. E. Joiner	Wildland firefighters and suicide risk: Examining the role of social disconnectedness	2018	Psychiatry Research	Department of Psychology, Florida State University, Tallahassee, FL 32306, USA	United States of America	Merged data from two large, nationwide studies of firefighters were utilized for the present study in USA.	Cross-sectional design.	Current non-WLFF and WLFF who participated in the survey with complete data. n=1131 FF and n=20 WLFF. (68.2% male, 89.4% White, mean[SD] age = 37.37[10.52] years, mean[SD] years as a firefighter = 14.36[9.76] years). No statistically significant differences in age, sex, race, or years of service between FF and WLFF.	Fire fighters and wildland fire fighters	1131 non-WLFF, and 20 WLFF	To examine if WLFF are at elevated suicide risk compared to their non-WLFF counterparts.	Interpersonal Needs Questionnaire Thwarted Connectedness, Interpersonal Needs Questionnaire Perceived Burdensomeness, Suicidal Behaviours Questionnaire revised, Sex.	Findings were consistent with previously published anecdotal reports that WLFF represent a fire service subgroup that may be at increased suicide risk. Importantly, this study also identified thwarted belongingness (but not perceived burdensomeness) as a potential explanatory factor in the increased suicide risk observed in this population.	Given that WLFF, by virtue of their extended deployments away from family and friends, might experience increased levels of thwarted belongingness, it might be important for psycho-education and/or peer support programs to be bolstered for this portion of the fire service. Importantly, future research is needed to replicate these findings among samples with a larger proportion of WLFF using a mor…	Compared to non-WLFF, WLFF reported greater levels of suicide risk. Thwarted belongingness, but not perceived burdensomeness, statistically explained this link. Findings suggest that programs enhancing social connectedness within the fire service, particularly among WLFF, might be one avenue for suicide prevention among firefighters. Results of this novel investigation should be interpreted in li…	none.
3256	David Lawrence, Michael Kyron, Wavne Rikkers, Jennifer Bartlett, Katherine Hafekost, Benjamin Goodsell, Rebecca Cunneen	Answering the Call: National Survey of the Mental Health and Wellbeing of Police and Emergency Services	2018	The University of Western Australia	None provided.	Australia	Answering the call investigated the mental health and wellbeing of personnel in the police and emergency services sector Australia wide. Surveys.	Retrospective data collection and analysis - report	The majority of former employees participating in the survey were male (88%), aged 55 years or over (83%), were married or in a de facto relationship (79%), and did not have dependent children living at home (66%). The highest education qualification obtained varied by previous sector of employment (Table 11.1.1). Across all sectors, 35% of former employees had completed secondary school to Year …	Police and emergency services personnel	N/A	Answering the call examined factors that affect the mental health of employees, volunteers and former employees in the police and emergency services. This included personal and workplace factors associated with mental wellbeing, stigma and support seeking, experiences of the workers’ compensation system, and experiences of former employees after they leave the service.	Prevalence of mental health conditions and mental wellbeing, suicidal thoughts and behaviours, individual risk and protective factors, substance use, risk and protective factors associated with the working environment, stigma, seeking support, workers’ compensation experiences, resilience.	The majority of employees and volunteers in the police and emergency services sector have good levels of positive mental health and wellbeing and resilience and low levels of distress. Compared with the general adult population, employees in the police and emergency services sector had substantially higher rates of psychological distress, probable PTSD and lower levels of positive wellbeing. Acro…	Strong support networks may help to prevent dependence on unhealthy coping mechanisms, such as frequent high risk alcohol consumption. The way a workplace manages stress and social support may be particularly important in mitigating the effect of traumatic incidents, and could prevent harmful consequences (i.e. mental health conditions, substance use, and suicide). Time to recover following the e…	Over recent years, police and emergency service agencies have noticeably increased activities to support the mental health and wellbeing of their personnel. It is acknowledged that all police and emergency services agencies have policies and programs that address mental health and wellbeing and provide a range of beneficial supports to their staff and volunteers. However, the survey results have …	The study was funded by Beyond Blue, with additional funding support from the Bushfire and Natural Hazards Cooperative Research Centre.
3316	A/Professor Deborah Glass, Professor Malcolm Sim, Ms Sabine Pircher, Mr Anthony Del Monaco, Ms Christina Dimitriadis, Ms Jane Miosge, Mr Stephen Vander Hoorn, Professor Ian Gordon	NIOSH investigated this incident and offers recommendations on its web site at http://www.cdc.gov/niosh/fire/reports/face201109.html	2014	MONASH Center for Occupational Health	Monash University: A/Professor Deborah Glass, Professor Malcolm Sim, Ms Sabine Pircher, Mr Anthony Del Monaco, Ms Christina Dimitriadis, Ms Jane Miosge. University of Melbourne Statistical Consulting Centre - Mr Stephen Vander Hoorn, Professor Ian Gordon	Australia	The agencies that contributed records of career full-time and part-time paid and/or volunteer firefighters to the study were: Australian Capital Territory Fire and Rescue, Air Services Australia, Country Fire Authority Victoria, Department of Fire and Emergency Services Western Australia, Fire and Rescue New South Wales, Metropolitan Fire and Emergency Services Board Victoria, New South Wales Rur…	Retrospective, cross-sectional	Career full-time, part-time paid and volunteer firefighters.	Volunteer and career wildland fire fighters	17,394 career full-time firefighters, 12,663 part-time paid firefighters, 163,159 volunteer firefighters.	To carry out a national retrospective study of firefighters’ mortality and cancer incidence known as the Australian Firefighters’ Health Study	Cause of death (nervous system, circulatory – hypertensive/ischaemic heart diseases/cerebrovascular, respiratory – COPD, digestive – diseases of the liver, injury and trauma – accidents, fire, suicide, other causes – dementia and Alzheimer’s, diabetes), cancer categories (digestive organs, respiratory and intrathoracic organs, melanoma, mesothelioma, breast, female reproductive organs, male repro…	Among men, there were 5,713 deaths and 8,750 incident cancers matched to cohort members, of which 780 deaths and 1,208 cancers were among the 17,394 career full-time firefighters, 286 deaths and 485 cancers were among the 12,663 part-time paid firefighters and 4,647 deaths and 7,057 cancers were among the 163,159 volunteer firefighters. For women, there were 536 deaths and 1,055 incident cancers,…	None provided	When compared to the general Australian population, the overall mortality of the cohort of firefighters was significantly decreased for the men in the three analysis groups and for female volunteer firefighters. This is likely to be a result of the healthy worker effect and perhaps some under ascertainment of cases and in male firefighters, the likely lower smoking rates. No major categories of d…	The study was funded by the Fire Agencies through the national council and industry peak body the Australasian Fire and Emergency Service Authorities Council (AFAC).
3411	Rita F. Fahy, Paul R. LeBlanc, Joseph L. Molis	FIREFIGHTER FATALITIES IN THE UNITED STATES-2011	2012	National Fire Protection Association	National Fire Protection Association Fire Analysis and Research Division	United States of America	NFPA data on all firefighter fatalities in the U.S. that resulted from injuries or illnesses that occurred while the victims were on-duty.	Retrospective, summary of annual data	On-duty firefighter fatalities, including structural, volunteer, WLFF, inmate, and military/civilian	All fire fighter types	61 on-duty firefighter deaths	To examine the types of duty associated with firefighter deaths, the cause and nature of fatal injuries to firefighters, and the ages of the firefighters who died. To present summaries of individual incidents that illustrate important concerns in firefighter safety.	Type of duty (operating at fireground, responding to or returning from alarms, training, operating at non-fire emergencies, other on-duty), cause of fatal injury (exertion/stress/other related, caught or trapped, struck by or contact with object, fell), nature of fatal injury (sudden cardiac death, internal trauma, asphyxiation – including smoke inhalation, burns, stroke/aneurysm, drowning, undet…	The annual average has dropped to 91 deaths per year (based on the past 10 years). sudden cardiac deaths in 2011 still accounts for approximately 50 percent of the total number of deaths. The number of crash deaths continues to be lower than the average, with only four road vehicle crashes in 2011. it is possible that safe driving efforts have begun to take hold.	This NFPA study focuses on the fire deaths that are directly associated with specific onduty activities, and does not track the effects of long-term exposure to toxic products that might Firefighter Fatalities in the U.S., 6/12 14 NFPA Fire Analysis and Research, Quincy, MA occur during an individual's time in the fire service.	Cardiac deaths still ~50% of annual fatalities	None provided.
3413	Rita F. Fahy, Paul R. LeBlanc, Joseph L. Molis	FIREFIGHTER FATALITIES IN THE UNITED STATES – 2006 AND WHAT’S CHANGED OVER THE PAST 30 YEARS?	2007	National Fire Protection Association	Fire Analysis and Research Division National Fire Protection Association	United States of America	NFPA data on all firefighter fatalities in the U.S. that resulted from injuries or illnesses that occurred while the victims were on-duty.	Retrospective, cross-sectional	on-duty firefighter deaths in the U.S	All fire fighter types	89 on-duty firefighter deaths	To examine the types of duty associated with firefighter deaths, the cause and nature of fatal injuries to firefighters, and the ages of the firefighters who died To include a special look back over the progress that has been made in reducing on-duty firefighter deaths, and some of the issues that must be addressed to reduce the numbers further. To present summaries of individual incidents that i…	Type of duty (operating at fire ground, responding to or returning from alarm, operating at non-fire emergencies, training, other on-duty), cause of fatal injury (exertion/stress/other related, struck. By. or contact with object, caught or trapped, fell, other), nature of fatal injury (sudden cardiac death, internal trauma, asphyxiation, burns, crushing, stroke/aneurysm, drowning, septicemia, ele…	In 2006, a total of 89 on-duty firefighter deaths occurred in the U.S. Of the 89 firefighters who died while on duty in 2006, 46 were volunteer firefighters, 23 were career firefighters, nine were employees of federal land management agencies, four were employees of state land management agencies, three were contractors to federal land management agencies, two were contractors to state land manag…	Fire departments should ensure, when feasible, that each crew riding position is within a fully enclosed personnel area. Fire departments should ensure that the emergency fire apparatus are equipped and functional to provide adequate safety for the riders and drivers/operators, and all seating areas, including seat belts and doors, are inspected during routine maintenance checks and that safety c…	Although the total on-duty death toll in 2006 is only slightly higher than for 2005, there are some important differences worth calling out: Deaths at fires were at their highest level over the past four years. This was due largely to the increase in the number of deaths on wildland fires; deaths at structure fires over the same period have plateaued at approximately 20 per year. The lowest numbe…	None provided.
3414	Rita F. Fahy, Paul R. LeBlanc, Joseph L. Molis	FIREFIGHTER FATALITIES IN THE UNITED STATES – 2008	2009	National Fire Protection Association	Fire Analysis and Research Division National Fire Protection Association	United States of America	NFPA data on all firefighter fatalities in the U.S. that resulted from injuries or illnesses that occurred while the victims were on-duty.	Retrospective, data summary	On-duty firefighter deaths	All fire fighter types	103 on-duty firefighter deaths	To examine the types of duty associated with firefighter deaths, the cause and nature of fatal injuries to firefighters, and the ages of the firefighters who died. To present summaries of individual incidents that illustrate important problems or concerns in firefighter safety.	Type of duty (responding to or returning from alarms, operating at fire ground, operating at non-fire emergencies, training, other on-duty), cause of fatal injury (exertion/stress/other related, struck by or contact with object, caught or trapped, fell, assault, exposure to electricity), nature of fatal injury (sudden cardiac death, internal trauma, burns, asphyxiation – including smoke inhalatio…	The number of traumatic deaths was higher, but sudden cardiac death continues to account for approximately 40 percent of the deaths annually. The number of deaths on wildland fires fluctuates from year to year. In 2008, there were 23 deaths associated with wildland fires, compared to six in 2007 and an average of 17 per year over the past 10 years.	The Heart- Healthy Firefighter Program was launched in 2003 to address heart attack prevention for all firefighters and EMS personnel, through fitness, nutrition and health awareness. The purpose of the program is to lower the incidence of cardiac-related problems in the fire service by educating firefighters and their families about nutrition, fitness and heart disease prevention	Of the 103 victims, 85 were career or volunteer firefighters. Traumatic accidents and cardiac events are leading causes of death	None provided
3415	Rita Fahy, Paul R. LeBlanc , Joseph L. Molis	FIREFIGHTER FATALITIES IN THE UNITED STATES – 2009 and U.S. FIRE SERVICE FATALITIES IN STRUCTURE FIRES, 1977-2009	2010	National Fire Protection Association	Fire Analysis and Research Division National Fire Protection Association	United States of America	Nationwide firefighter fatalities from 2009	Retrospective data summary	Firefighters who died on duty in 2009, 41 were volunteer firefighters, 31 were career firefighters, four were employees of federal land management agencies, four were contractors with federal land management agencies, one was an employee of a state land management agency, and one was a member of a race track fire safety crew	All fire fighter types	Deaths of 82 firefighters	Examine the types of duty associated with firefighter deaths, the cause and nature of fatal injuries to firefighters, and the ages of the firefighters who died. The study presents summaries of individual incidents that illustrate important problems or concerns in firefighter safety.	Type of Duty (Operating at fire ground, responding to or returning from alarms, operating at non-fire emergencies, training, other duty), Cause of Fatal Injury (Exertion/stress /other related, struck by or contact with object, fell/jumped, caught or trapped, assault, exposure to electricity), Nature of fatal injury (sudden cardiac death, internal trauma, stroke/aneurysm, asphyxiation, burns, bloo…	Stress, exertion, and other medical-related issues, which usually result in heart attacks or other sudden cardiac events, continued to account for the largest number of fatalities. Of the 44 exertion- or medical- related fatalities in 2009, 35 were classified as sudden cardiac deaths and five were due to strokes. Another promising development is the low number of deaths in road crashes in 2009. T…	Safety recommendations for structure fires specifically. Successful completion of driver training. Implementing heart-healthy lifestyles.	In 2009, 82 on-duty firefighter deaths occurred in the U.S. As in most years, the number one cause of on-duty firefighter fatalities was sudden cardiac death. This study focuses on the fire deaths that are directly associated with specific on-duty activities, and does not track the effects of long-term exposure to toxic products that might occur during an individual's time in the fire service.	None mentioned.
3416	Rita F. Fahy, Paul R. LeBlanc, Joseph L. Molis	FIREFIGHTER FATALITIES IN THE UNITED STATES – 2010	2011	National Fire Protection Association	Fire Analysis and Research Division National Fire Protection Association	United States of America	NFPA data on all firefighter fatalities in the U.S. that resulted from injuries or illnesses that occurred while the victims were on-duty.	Retrospective, cross-sectional summary of annual data	On-duty firefighter deaths including structural, volunteer, WLFF, inmate, and civilian and military FF.	All fire fighter types	72 on-duty firefighter deaths	To examine the types of duty associated with firefighter deaths, the cause and nature of fatal injuries to firefighters, and the ages of the firefighters who died. To present summaries of individual incidents that illustrate important concerns in firefighter safety.	Type of duty (operating at fire ground, responding to or returning from alarms, training, operating at non-fire emergencies, other on-duty), causes of fatal injury (exertion/stress/other related, struck by or contact with object, caught or trapped, fell, exposure to smoke/lack of oxygen, assault), nature of fatal injury (sudden cardiac death, internal trauma, asphyxiation – including smoke inhala…	Keeping with the trend, 35 sudden cardiac deaths in 2010 accounted for almost 50 percent of the total. There were nine deaths in crashes of road vehicles.	NIOSH investigated this incident and offers recommendations on its web site at http://www.cdc.gov/niosh/fire/reports/face201006.html	This NFPA study focuses on the fire deaths that are directly associated with specific on-duty activities, and does not track the effects of long-term exposure to toxic products that might occur during an individual's time in the fire service. NIOSH has undertaken a multi-year study to examine the cancer risk of firefighters, using health records of approximately 18,000 current and retired career …	None provided.
3417	Rita F. Fahy, Paul R. LeBlanc	FIREFIGHTER FATALITIES IN THE UNITED STATES – 2005	2006	National Fire Protection Association	Fire Analysis and Research Division National Fire Protection Association	United States of America	NFPA data on all firefighter fatalities in the U.S. that resulted from injuries or illnesses that occurred while the victims were on-duty.	Retrospective, cross-sectional	On-duty firefighter fatalities	All fire fighter types	87 on-duty firefighter deaths	To examine the types of duty associated with firefighter deaths, the cause and nature of fatal injuries to firefighters, and the ages of the firefighters who died.	Type of duty (operating at fire ground, responding to or returning from alarm, training, operating at non-fire emergencies, other on-duty), cause of fatal injury (stress, struck by or contact with object, caught or trapped, fell, other), nature of fatal injury (sudden cardiac death, internal trauma, stroke, asphyxiation, crushing, drowning, electrocution, drug overdose, heat stroke, burns, poison…	In 2005, a total of 87 on-duty firefighter deaths occurred in the U.S. In 2005, there were three multiple-fatality incidents -- one was a helicopter crash at a prescribed burn that claimed three lives and two were double-fatality fires in apartment buildings.	To maintain the low level of on-duty fatalities that occurred in 2005, it is essential that efforts continue to reduce the incidence of heart disease among firefighters, especially by reducing the risk factors for heart disease. Safe practices at the scene of fires, safe driving practices and careful planning and execution of training activities will contribute to establishing a positive trend in…	The sharp drop in the total number of on-duty deaths that occurred in 2005, a 16 percent decrease from 2004, is encouraging, but it is premature to cite one year's experience as a trend. Deaths at the fire ground were at the lowest level reported since we began this study in 1977. Deaths related to wildland fires (either on the fire ground and responding to or returning from wildland fires) -- we…	A study made possible by the cooperation and assistance of the United States fire service, the Public Safety Officers’ Benefits Program of the Department of Justice, the United States Fire Administration, the National Institute for Occupational Safety and Health, the Forest Service of the U.S. Department of Agriculture, and the Bureau of Indian Affairs and the Bureau of Land Management of the U.S…
3418	Rita F. Fahy, Paul R. LeBlanc, Joseph L. Molis	FIREFIGHTER FATALITIES IN THE UNITED STATES – 2007	2008	National Fire Protection Association	Fire Analysis and Research Division National Fire Protection Association	United States of America	NFPA data on all firefighter fatalities in the U.S. that resulted from injuries or illnesses that occurred while the victims were on-duty.	Retrospective, data summary	on-duty firefighter deaths in the U.S. including structural, WLFF, volunteer, and inmates.	All fire fighter types	102 on-duty firefighter deaths	To examine the types of duty associated with firefighter deaths, the cause and nature of fatal injuries to firefighters, and the ages of the firefighters who died. To present summaries of individual incidents that illustrate important problems or concerns in firefighter safety.	Type of duty (operating at fire ground, responding to or returning from alarm, other on-duty, training, operating at non-fire emergencies), cause of fatal injury (exertion/stress/other related, struck by or contact with object, caught or trapped, fell, exposure to electricity), nature of fatal injury (sudden cardiac death, internal trauma, asphyxiation – including smoke inhalation, burns, stroke/…	102 on-duty firefighter deaths occurred in the U.S. This is a sharp increase over the 89 firefighter fatalities that occurred in 2006, but returns to the long-term trend of close to 100 on duty deaths annually. 53 were volunteer firefighters, 42 were career firefighters, four were employees of state land management agencies, one was an employee of a federal land management agency, one was a contr…	Recommendations for improvements in the following areas were included: training, staffing, communications, occupational health and safety, personal protective equipment, apparatus and equipment, and code enforcement.	firefighter deaths rose in 2007, from the high 80s reported in the previous two years, to just over 100. ~40% due to cardic episode. The nine-fatality incident in Charleston was the largest multiple firefighter fatality incident since 9/11. High numbers of fatal crashes	None provided.
3419	Rita F. Fahy, Paul R. LeBlanc, Joseph L. Molis	Firefighter Fatalities in the United States-2016	2017	National Fire Protection Association	NFPA Research, Data and Analytics Division	United States of America	NFPA data on all firefighter fatalities in the U.S. that resulted from injuries or illnesses that occurred while the victims were on-duty.	Retrospective, data summary	firefighters died while on-duty in the U.S. including structural, volunteer, WLFF, and inmates	All fire fighter types	69 firefighter deaths	To examine the types of duty associated with firefighter deaths, the cause and nature of fatal injuries to firefighters, and the ages of the firefighters who died. To present summaries of individual incidents that illustrate important concerns in firefighter safety.	Type of duty (operating at fireground, responding to or returning from alarms, operating at non-fire emergencies, training, other on-duty), cause of fatal injury (overexertion/stress/other. Related, motor vehicle crash, fell, structural collapse, murder/manslaughter, struck by vehicle, struck by object, lost inside structure, trapped underwater), nature of fatal injury (sudden cardiac death, inte…	Of the 69 firefighters who died while on duty in 2016, 39 were volunteer firefighters, 19 were career firefighters, eight were employees of federal land management agencies, one was a contractor with a state land management agency, one was a member of an industrial fire brigade and one was a prison inmate. There were three multiple-fatality incidents in 2016. Two firefighters were murdered and tw…	A complete picture of duty-related fatalities would also include the cancer, cardiac, stress and other fatalities that were caused by exposures to toxins or the emotional toll of responses.	Sudden cardiac death and trauma accounted for the largest shares of the fatalities. In an unusual finding, there were two deaths by suicide while on duty, two firefighters murdered and another firefighter shot unintentionally by another firefighter. Deaths among career firefighters continued to decrease. Crash deaths last year were at their highest level since 2008, with 17 deaths. Firefighting i…	None provided.
3420	Rita F. Fahy, Paul R. LeBlanc, Joseph L. Molis	FIREFIGHTER FATALITIES IN THE UNITED STATES-2013	2014	National Fire Protection Association	National Fire Protection Association Fire Analysis and Research Division	United States of America	NFPA data on all firefighter fatalities in the U.S. that resulted from injuries or illnesses that occurred while the victims were on-duty.	Retrospective, data summary	On-duty fatalities of firefighters including structural, volunteer, WLFF, and prision inmate crew members	All fire fighter types	97 firefighters died while on-duty in the U.S.	To examine the types of duty associated with firefighter deaths, the cause and nature of fatal injuries to firefighters, and the ages of the firefighters who died. To present summaries of individual incidents that illustrate important concerns in firefighter safety.	Type of duty (operating at fire ground, responding to or returning from alarms, operating at non-fire emergencies, training, other on-duty), cause of fatal injury (overexertion/stress/other related, rapid fire progress/explosion, motor vehicle crash, structural collapse, struck by vehicle, lost inside structure, fell, exposed to electricity, assault), nature of fatal injury (internal trauma/crush…	There were 97 on-duty firefighter deaths in 2013. With 30 deaths, 2013 was the worst year in terms of deaths related to wildland fires since 1994, when 33 firefighters were killed, including 14 in the South Canyon fire. On a positive note, there were no firefighter deaths in aircraft crashes on wildland fires in 2013. In 2013, one on-duty suicide was reported.	NIOSH investigated this incident and offers recommendations on its website at www.cdc.gov/niosh/fire/reports/face201303.html.	This NFPA study focuses on the fire deaths that are directly associated with specific on-duty activities, and does not track the effects of long-term exposure to toxic products that might occur during an individual's time in the fire service.	None provided.
3423	Rita F. Fahy, Paul R. LeBlanc, Joseph L. Molis	FIREFIGHTER FATALITIES IN THE UNITED STATES-2012	2013	National Fire Protection Association	National Fire Protection Association Fire Analysis and Research Division	United States of America	NFPA data on all firefighter fatalities in the U.S. that resulted from injuries or illnesses that occurred while the victims were on-duty.	Retrospective, cross-sectional summary of annual data	On-duty firefighter fatalities including structural, volunteer, inmate, WLFF, and civilian and military brigades.	All fire fighter types	64 on-duty firefighter deaths	To examine the types of duty associated with firefighter deaths, the cause and nature of fatal injuries to firefighters, and the ages of the firefighters who died. To present summaries of individual incidents that illustrate important concerns in firefighter safety.	Type of duty (operating at fire ground, responding to or returning from alarms, training, operating at non-fire emergencies, other on-duty), cause of fatal injury (overexertion/stress/other related, caught or trapped, struck by or contact with object, fell), nature of fatal injury (sudden cardiac death, internal trauma/crushing, asphyxiation- including smoke inhalation, burns, stroke, drowning, g…	Stress, exertion, and other medicalrelated issues, which usually result in heart attacks or other sudden cardiac events, continued to account for the largest number of fatalities. Almost half of the deaths resulted from overexertion, stress and related medical issues. Of the 31 deaths in this category, 27 were classified as sudden cardiac deaths (usually heart attacks) three were due to strokes a…	NIOSH investigated this incident and offers recommendations on its website at www.cdc.gov/niosh/fire/reports/face201208.html	This NFPA study focuses on the fire deaths that are directly associated with specific on-duty activities, and does not track the effects of long-term exposure to toxic products that might occur during an individual's time in the fire service.	This study is made possible by the cooperation and assistance of the United States fire service, the Public Safety Officers’ Benefits Program of the Department of Justice, CDC's National Institute for Occupational Safety and Health, the United States Fire Administration, the Forest Service of the U.S. Department of Agriculture, and the Bureau of Indian Affairs and the Bureau of Land Management of…
3424	Rita F. Fahy, Paul R. Leblanc, Joseph L. Molis	FIREFIGHTER FATALITIES IN THE UNITED STATES-2014	2015	National Fire Protection Association	None stated.	United States of America	Annual firefighter deaths including structural, volunteer, and WLFF (and inmate FF, military FF, and civilian brigade FF)	Retrospective data summary	Firefighters who died on duty in 2014. 34 were volunteer firefighters, 23 were career firefighters, three were employees of state land management agencies, two were state contractors, one was a civilian employee of a military fire department and one was a member of an industrial fire department.	All fire fighter types	64 deaths of firefighters	To examine the types of duty associated with firefighter deaths, the cause and nature of fatal injuries to firefighters, and the ages of the firefighters who died. Highlight deaths in intentionally-set fires and in motor vehicle-related incidents. Finally, the study presents summaries of individual incidents that illustrate important concerns in firefighter safety.	Deaths in comparison to: Type of duty (operating at fire ground, responding to or returning from alarms, operating at non-fire emergencies, training, other on-duty), Cause of fatal injury (overexertion/stress/other related, rapid fire progress/explosion, motor vehicle crash, structural collapse, struck by vehicle, lost inside structure, fell, exposed to electricity, influenza, struck by object), …	The largest share of deaths occurred at fire scenes (22 deaths). With seven fatalities, this is the second lowest number of crash deaths over the past 30 years. sudden cardiac death continues to claim a major share of the on-duty deaths annually – more than half of the deaths in 2014. Deaths in road vehicle crashes, often the second most frequent cause of on-duty firefighter fatalities.	Recommendations published separately by the National Institute for Occupational Safety and Health https://www.cdc.gov/niosh/fire/reports/face201402.html	Sudden cardiac death continues to be the main cause of death for FF. Vehicular accidents second.	This study is made possible by the cooperation and assistance of the United States fire service, the Public Safety Officers’ Benefits Program of the Department of Justice, CDC's National Institute for Occupational Safety and Health, the United States Fire Administration, the Forest Service of the U.S. Department of Agriculture, and the Bureau of Indian Affairs and the Bureau of Land Management of…
3425	Rita F Fahy, Paul R Le Blanc, Joseph L Molis	Firefighter Fatalities in the United States-2017	2018	National Fire Protection Association	National Fire Protection Association	United States of America	NFPA data on all firefighter fatalities in the U.S. that resulted from injuries or illnesses that occurred while the victims were on-duty.	Retrospective, data summary	On-duty firefighter fatalities, including structural, volunteer, WLFF, and inmates	All fire fighter types	60 firefighter fatalities	To examine the types of duty associated with firefighter deaths, the cause and nature of fatal injuries to firefighters, and the ages of the firefighters who died. To present summaries of individual incidents that illustrate important concerns in firefighter safety.	Type of duty (operating at fireground, responding to or returning from alarms, operating at non-fire emergencies, training, other on-duty), cause of fatal injury (overexertion/stress/other related, motor vehicle crash, fell, struck by vehicle, struck by object, rapid fire progress), nature of fatal injury (sudden cardiac death, internal trauma/crushing, stroke, burns, medical complications), rank…	Sudden cardiac death accounted for more than half of the fatalities. Firefighters who were fatally struck by vehicles was unusually high in 2017, while the number of crash deaths continued to occur at a rate far lower than what we’ve seen in past decades. The number of deaths at the scene of fires continued far lower than usual – 17 deaths, only two more than reported in 2016, with nine at struct…	NFPA publishes several standards related to road and vehicle safety issues. NFPA 1002, Standard on Fire Apparatus Driver/Operator Professional Qualifications, identifies the minimum job performance requirements for firefighters who drive and operate fire apparatus, in both emergency and nonemergency situations. NFPA 1451, Standard for a Fire and Emergency Services Vehicle Operations Training Prog…	The hazardous nature of firefighting cannot be fully captured in a study that focuses only on deaths that occur while firefighters are on the job, but it is not possible to accurately assess the total number of deaths and injuries that have resulted annually due to long-term exposures to carcinogens and physical and emotional stress and strain. This report focuses on the deaths of firefighters re…	None provided.
3427	Rita F. Fahy, Paul R. LeBlanc, Joseph L. Molis	Firefighter Fatalities in the United States-2015	2016	National Fire Protection Association	None provided.	United States of America	2015 Firefighter fatality data collected by NFPA.	Review of annual data.	Firefighter fatalities in the U.S. including structural, volunteer, and WF	All fire fighter types	68 firefighter fatalities	To examine the types of duty associated with firefighter deaths, the cause and nature of fatal injuries to firefighters, and the ages of the firefighters who died.	Long-term effects on firefighters’ physical and emotional health (suicide, cancer, cardiac issues), type of duty (operating at fire ground, responding to or returning from alarms, operating at non-fire emergencies, training, other on-duty), cause of fatal injury or illness (overexertion/stress/other related, motor vehicle crash, structural collapse, struck by vehicle, lost inside structure, fell,…	There were 68 on-duty firefighter deaths in 2015. Deaths among volunteer firefighters have shown a particularly marked decrease, averaging half as many deaths in the past five years as in the earliest decade of this study. Sudden cardiac death accounted for more than half of the on-duty deaths in 2015, as it did in the previous year. There was an on-duty suicide in 2015, and a firefighter was mur…	In collaboration with National Fallen Firefighters Foundation (NFFF), the Medical University of South Carolina has developed a training course for counselors who work with firefighters. Cancer - these efforts include research, education, behavioral changes and a variety of controls to minimize exposure to contaminants. The Heart-Healthy Firefighter Program was launched in 2003 to address heart at…	Analyses in this report examine the types of duty associated with firefighter deaths, the cause and nature of fatal injuries to firefighters, and the ages of the firefighters who died. They highlight deaths in intentionally-set fires and in motor vehicle-related incidents. Finally, the study presents summaries of individual incidents that illustrate important concerns in firefighter safety.	None provided.
3435	Paul R. LeBlanc, Rita F. Fahy	FULL REPORT FIREFIGHTER FATALITIES IN THE UNITED STATES – 2003	2004	National Fire Protection Association	National Fire Protection Association 1 Batterymarch Park Quincy, MA 02169-7471	United States of America	2003, nation-wide reports on firefighter fatalities (structural, volunteer, and WF)	Review of annual dataset	Firefighter fatalities from structural, volunteer, and WF	All fire fighter types	105 on-duty firefighter deaths occurred in the U.S. in 2003	To collect data on all firefighter fatalities in the U.S. that resulted from injuries or illnesses that occurred while the victims were on-duty	Type of duty (operating at fire ground, responding to or returning from alarm, training, operating at non-fire emergencies, other on-duty), cause of fatal injury or illness (stress, struck by or contact with object, caught or trapper, fell, exposure to heat), nature of fatal injury or illness (heart attack, internal trauma, burns, crushing, asphyxiation, heat stroke, drowning), age of firefighter…	At 105, the death toll in 2003 is slightly above the most recent 10-year average of 101 deaths per year. The number of crash deaths in 2003 was the highest ever reported, even when aircraft crashes are excluded, but it is important to note that there were more fatal crashes last year than in any year since 1988. Clearly, safe driving is an area deserving of more careful attention. In spite of 200…	Obeying traffic laws, using seat belts, driving sober and controlling driving speeds would prevent most of the firefighter fatalities in road crashes each year. NFPA has developed two standards that are available to help fire departments establish safe driving programs: NFPA 1002, Standard on Fire Apparatus Driver/Operator Professional Qualifications, and NFPA 1451, Standard for a Fire Service Ve…	Firefighting is a dangerous profession, but a large proportion of the on-duty deaths reported each year could be prevented.	None provided.
3437	Rita F Fahy, Paul R LeBlanc	FULL REPORT FIREFIGHTER FATALITIES IN THE UNITED STATES – 2004	2005	National Fire Protection Association	Fire Analysis and Research Division National Fire Protection Association	United States of America	Collected data on fatalities from the NFPA for 2004.	Retrospective, cross-sectional data summary	On-duty firefighter fatalities including structural, volunteer, inmate, and WLFF	All fire fighter types	103 fatalities	To examine the types of duty associated with firefighter deaths, the cause and nature of fatal injuries to firefighters, and the ages of the firefighters who died. They will highlight deaths in intentionally-set fires and in motor vehicle-related incidents.	Type of duty (operating at fire ground, responding to or returning from alarm, training, operating at non-fire emergencies, other on-duty), cause of fatal injury (stress, struck by or contact with object, caught or trapped, fell, other), Nature of fatality (sudden cardiac death, internal trauma, burns, crushing, asphyxiation, gunshot, drowning, stroke, drug overdose, aneurysm/embolism, septic sho…	Total deaths in crashes dropped 50 percent in 2004. The trend in on-duty firefighter fatalities is not improving as we've moved into a new century As the accompanying 10-year analysis of sudden cardiac death showed, we have not seen a steady decline in that category of deaths since the early 1990s. Deaths during training activities have been higher in the past five years than throughout most of t…	For road safety, several standards should be adopted and enforced. Standard Fire Apparatus Preventative Maintenance Program, details a program to ensure that fire apparatus are serviced and maintained to keep them in safe operating condition. Obeying traffic laws, using seat belts and controlling driving speeds would prevent most of the firefighter deaths in road crashes. Persons with certain hea…	One important positive development in 2004 was that the number of firefighter deaths in crashes decreased 50%.	None provided.
3514	B. Loveless, A. Hernandez	Measuring the wildland firefighting safety culture change — an analysis of entrapment rates from 1994 to 2013	2015	USDA Forest Service Proceedings	Bob Loveless, Kent Fire Department Regional Fire Authority, Kent, WA (retired) and Instructor, Technical Fire Management, Washington Institute, Duvall, WA; and Adam Hernandez, Captain, Kings River Hotshots, USDA Forest Service, Sierra National Forest, Clovis, CA	United States of America	Information available online through the National Interagency Fire Center (NIFC) (www.nifc.gov) provided most of data.	Retrospective, observational study.	Entrapments occurring between 1994-2013 including burnovers and near misses	Wildland fire fighters	60 entrapments (1994-1999 n=18; 2000-2013 n=42)	The research hypothesis is that entrapment rates from 2000 to 2013 should be less than the rates from pre-2000 if the cultural change has had the desired effect.	Entrapments (federal/non-federal, season: spring/summer/fall, exposure, acres burned, number of fires).	Interpretation of the federal model rate ratio, 0.2793, means that the entrapment rate for ERA1 is about 28 percent of the rate for ERA0, a 72 percent reduction in entrapment rates. In the non-federal model the entrapment rate for ERA1 is about 54 percent of that for ERA0, a 46 percent reduction.	We recommend continuation of the human focus as a significant contributor increasing safety in the firefighting culture. Foremost was the goal simply stated “to become a self-learning, self-correcting, high reliability organization.” One recommendation implemented was the Human Factors/Leadership (HF/L) training series (the L-series courses) and is largely recognized as the flagship for the cultu…	We conclude that the safety culture shift within the federal wildland firefighting community largely implemented post-1999 is associated with a significant reduction in the probability of entrapments on a national basis. Further, there appears to be a spillover effect in entrapment reductions to non-federal agencies. These reductions in entrapment probabilities are estimated after accounting for …	None provided
3554	Charles G Palmer, Steven Gaskill, Joe Domitrovich, Marcy Mcnamara, Brian Knutson, Alysha Spear	Wildland firefighters and attention deficit hyperactivity disorder (ADHD)	2011	Proceedings of the Second Conference on the Human Dimensions of Wildland Fire	Charles G. Palmer, Ed.D. - Phyllis J. Washington College of Education and Human Sciences, Department of Health and Human Performance University of Montana; Steven Gaskill - University of Montana; Joe Domitrovich - Missoula Technology and Development Center; Marcy McNamara - University of Montana; Brian Knutson - University of Montana; Alysha Spear - University of Montana.	United States of America	Subjects were recruited via word of mouth and through informational flyers posted in various firecamps during three separate wildfire incidents in the western United States during the 2009 fire season: a Type II incident in Oregon, a Type II incident in Washington, and a Type I incident in California. Subjects completed surveys in firecamp as their schedules permitted.	Prospective, cross-sectional	Firefighters at wildfire incidents in the western United States during the 2009 fire season: a Type II incident in Oregon, a Type II incident in Washington, and a Type I incident in California. Subjects completed surveys in firecamp as their schedules permitted.	Wildland fire fighters	302 wildland firefighters	To investigate the rate of ADHD in wildland firefighters, or what impacts it might have on this population in terms of job performance and/or daily living.	Respondents by resource type (hand crew, engine, faller, IMT, other, helicopter) ADHD (ASRS v1.1 score).	Nearly one-fifth (19.54 percent) of the 302 respondents who completed the ASRS v1.1 attained a score that met or exceeded the established clinically significant cutoff. Therefore, nearly one-fifth of those surveyed displayed symptoms consistent with an ADHD diagnosis, as compared to 3-7% prevalence across the general population.	Those with ADHD are prone to distractibility and inattentiveness, and learning disabilities have been shown to be a common co-morbid condition in those with ADHD. With these considerations in mind, the current methods of training (e. g., S-classes), which rely heavily on a traditional lecture format, might not be the most effective way of educating firefighters. More experiential, hands-on types …	In conclusion, nearly 20 percent of the wildland firefighting community sampled in this research appear to be experiencing ADHD, which is more than four times the prevalence rate found in adult populations. If this is indeed the case, it has far-reaching ramifications in a wide variety of areas. More research is needed to further clarify the findings presented here.	None provided.
3586	National Wildland Fire Critical Incident Stress Management Program	Manager’s Guide to Suicide Intervention, Postvention and Prevention	2017	National Wildland Fire Critical Incident Stress Management Program	None provided.	United States of America	Targeted towards managers of workplaces with suicide.	N/A	Document is intended for managers defined as anyone in the workplace who is responsible for planning and directing the work of a group of employees, whether as a direct supervisor, administrator, etc.	n/a	N/A	Outline manager’s considerations surrounding suicide, postvention, short-term and recovery, areas that require attention, reinforce leadership and promote organizational recovery, long-term construction phase, transition from postvention to prevention, and intervention strategies that may save a life. The information is intended to help users learn about suicide and suicide prevention. It is prov…	N/A	N/A	Postvention goals: i) To stabilize the workplace community and to help individuals at all levels of the organization (and related family/community) to cope with the trauma and grief. ii) to prevent further suicides iii) To help the workplace return to normalcy and the pursuit of its mission. Use the ACT model – acknowledge the trauma, communicate compassion and competence, and transition.	The workplace is one such community where people can spend up to half their waking hours, with many forming important relationships, bonds, and camaraderie with their colleagues. As a community, the fire service needs to fill in gaps in suicide prevention measures by focusing on training, reporting, counseling, developing department policies and procedures, and retirement planning. Forced retirem…	None provided.
3623	None provided	Incident Review Summary Lessons from Wildland Fire Related Incidents Last Year	2012	Wildland Fire Lessons Learned Center	N/A	United States of America	The information gleaned from the seventy-eight 2011 incident review reports—from various agencies—submitted to and gathered by the Wildland Fire Lessons Learned Center (LLC).	Retrospective, Summary of Incident Review Reports	Wildland firefighters involved in incidents in 2011.	Wildland fire fighters	78 incident reports	In studying the details and findings reflected in this summary report, crew leaders should be able to gain ideas for relevant training topics.	Transport incidents (ATV Ops, aviation, driving, boating, equipment transport), operation incidents (engine ops, chainsaw ops, firing, mop up, line construction, holding, dozer ops, aviation, withdrawal), accident type (entrapment, vehicle accident, hit by: trees and rocks and logs, vehicle damage, chainsaw cut, burn injury, heat, heart attack, near miss, other) fire operations incidents by stage…	50% of reports submitted to LLC were from Serious Accident Investigation. 44% of transportation incidents from driving. 26% of operation incidents from engine ops and 24% from chainsaw ops. Accident type of 22% entrapment and 16% from vehicle entrapment. 53% IA fire operation stage of attack. 71% IA entrapments by stage of attack. 53% of entrapments by engine ops.	For instance, many of the 2011 incident reviews discussed improving emergency preplanning and communication protocols as lessons for future operations. Conducting emergency operations incident scenarios (medical emergency, vehicle accident) for training and preparation was recommended multiple times.	The transportation of wildland firefighters continues to be a high-risk mission, accounting for 21 percent (16 incidents) of all the 2011 reviews submitted to the LLC. In 2011, of the 50 reports classified as “Operations Incidents,” the top three activities that resulted in an incident (including non-fire project work) were: Engine, Chainsaw, and Firing operations. During the 2011 fire season, en…	None providedc
3634	Semmens, E. O.; Domitrovich, J.; Conway, K.; Noonan, C. W.	A cross-sectional survey of occupational history as a wildland firefighter and health	2016	American Journal of Industrial Medicine	Department of Biomedical and Pharmaceutical Sciences, Center for Environmental Health Sciences, University of Montana, Missoula, Montana – Semmens, Conway, Noonan; United States Department of Agriculture Forest Service, Missoula Technology and Development Center, Missoula, Montana – Domitrovich.	United States of America	March, 2014, the U.S. Department of Agriculture Forest Service Missoula Technology and Development Center sent questionnaires via email to forest fire management officers around the U.S. for current federal wildland firefighters.	Retrospective, cross-sectional	Active (temporary and permanent) federal forest fighters billing at least 51% of their time to a fire job code. Mean age of 40, 17% women, 91% Caucasian, mean 17 years in wildland fire.	Wildland fire fighters	545 wildland fire fighters	To investigate the cumulative effects of years as a WLFF on various self- reported chronic health measures.	Years in wildland fire, health measures. (hypertension, elevated cholesterol, heart arrhythmia, hearing loss, asthma, arthritis, depression, surgeries: back/spine, wrist/hand, knee, ankle/foot)	Risk factors for cardiovascular events were more prevalent in this population with 13% with hypertension, 13% with elevated cholesterol, and 3% heart arrhythmia. Two well established risk factors for cardiovascular events, high blood pressure, and heart arrhythmia, were associated significantly with a longer history of employment as a WLFF. Cancer: basal cell skin cancer 2%, squamous cell skin ca…	Results from this research can then be applied to inform future medical screening and surveillance programs. Specifically, a more detailed examination of the importance of job types within wildland firefighting and their duration will help to identify WLFFs at particular risk.	The findings from this study indicate larger and more comprehensive investigations of the long-term health effects of wildland firefighting are warranted.	This research was supported by the USDA Forest Service Missoula Technology and Development Center (11- CR-11138200-009). The views and conclusions contained herein are those of the authors and should not be interpreted as necessarily representing the official policies or endorsements, either expressed or implied, of the U.S. Forest Service or the U.S. Government.The authors report no conflict of …
3637	Denise M. Gaughan, Jean M. Cox-Ganser, Paul L. Enright, Robert M. Castellan, Gregory R. Wagner, Gerald R. Hobbs, Toni A. Bledsoe, Paul D. Siegel, Kathleen Kreiss, David N. Weissman	Acute upper and lower respiratory effects in wildland firefighters	2008	Journal of Occupational and Environmental Medicine	From the National Institute for Occupational Safety and Health (NIOSH) (Ms Gaughan, Dr Cox-Ganser, Dr Castellan, Dr Wagner, Ms Bledsoe, Dr Siegel, Dr Kreiss and Dr Weissman), Morgantown, WVa.; University of Arizona (Dr Enright), Tucson, Ariz.; West Virginia University (Dr Hobbs), Morgantown, WVa.	United States of America	Field testing of two hot shot crews (Alpine IHC, and Arrowhead IHC) in Western USA.	Longitudinal, prospective May 2004-October 2006.	WLFF: Members of type 1 interagency hot shot crews, currently employed, median age of 26, 88% male, 7% current smokers, 35% allergies, 19% asthma.	Wildland fire fighters	69 at pre-season testing, 58 included in analyses	To assess acute respiratory effects experienced by wildland firefighters.	Spirometry (FEV1, FVC), symptoms (upper respiratory, lower respiratory), sputum (eosinophilic cationic protein, myeloperoxidase, albumin, volume), nasal lavage fluid (eosinophilic cationic protein, myeloperoxidase, albumin, volume).	Significant: Upper respiratory symptoms all timelines, lower respiratory symptoms preseason to postfire and postfire to postseason, FEV1 preseason to postfire and postfire to postseason, sputum volume preseason to postfire, ECP in nasal lavage fluid preseason to postfire and preseason to postseason, albumin in nasal lavage fluid preseason to postfire and postfire to postseason, volume of nasal la…	Although we observed evidence of recovery from most of the short-term effects by the end of the season, it is possible that wildland firefighters may be at increased risk for developing chronic lung and upper airways diseases. Further research is warranted and WLFF should be monitored.	we observed cross-shift reductions in lung function among type 1 IHC members while firefighting. We also observed statistically significant differences in mean lung function and respiratory symptom scores at the postfire assessment compared to the preseason assessment. At the individual level, increased ECP and MPO in sputum and nasal lavage fluid were associated with higher postfire respiratory …	None provided
3640	Denise M. Gaughan, Paul D. Siegel, Michael D. Hughes, Chiung Yu Chang, Brandon F. Law, Corey R. Campbell, Jennifer C. Richards, Stefanos F. Kales, Marcia Chertok, Lester Kobzik, Phuong son Nguyen, Carl R. O'Donnell, Max Kiefer, Gregory R. Wagner, David C. Christiani	Arterial stiffness, oxidative stress, and smoke exposure in wildland firefighters	2014	American Journal of Industrial Medicine	Department of Preventive Medicine and the Institute for Translational Epidemiology, Icahn School of Medicine at Mount Sinai, New York, New York – Gaughan; Department of Environmental Health (Environmental and Occupational Medicine and Epidemiology Program), Harvard School of Public Health, Boston, Massachusetts – Gaughan, Chang, Kales, Chertok, Wagner, Christiani; Health Effects Laboratory Divisi…	United States of America	The National Interagency Fire Center (NIFC) Risk Management Committee, Alpine Interagency Hotshot Crew, Rocky Mountain National Park, Estes Park, CO and the Pike Interagency Hotshot Crews, Pike and San Isabel National Forests, Monument, CO. Surveys in May 2011 during their training sessions at their respective home base parks.	Retrospective cross-sectional	Alpine Interagency Hotshot Crew and the Pike Interagency Hotshot Crew. Members of the Pike had been exposed to smoke for 2 days at the Sand Gulch fire 4 days before the testing. all male, median age 28 years, median 3 seasons experience, 5% current smokers, 42% current chewing tobacco use, 29% “permanent” employees, 16% also volunteer structural firefighters, 18% asthma.	Wildland fire fighters	39 WLFF	Research question focused on whether wildland firefighting exposures are associated with oxidative stress concentrations and with pulmonary and vascular function. To answer these questions, authors assessed spirometry, vascular function, symptoms, and systemic biomarkers of exposure, inflammation and oxidative stress in members of two Type 1 wildland firefighter Interagency Hotshot Crews.	Augmentation index, hypertension, elevated cholesterol, total cholesterol, HDL-cholesterol, LDL-cholesterol, triglycerides, HsCRP, fibrinogen, 8-isoprostane, 8-OHdG, oxidative stress score, levoglucosan, asthma, allergies, upper respiratory symptoms, lower respiratory symptom score, Pulmonary function (FEV1 %, FVC%, FEV/FVC).	Detectable levels were observed for all values of 8-OHdG, 8-isoprostane, hsCRP, and fibrinogen. Every one unit increase in oxidative stress score, mean augmentation index % increased 10.2% (10.2%, 95% CI: 1.35, 19.0%). For every twofold increase in log10 levoglucosan concentration, mean 8-OHdG increased by log10 0.14 mg/ml (95% CI: 0.02, 0.25) (regression estimate 0.41 (95% CI: 0.04, 0.79)) and 8…	None provided	This is the first study to examine the association between systemic oxidative stress and arterial stiffness in wildland firefighters. Future studies should additionally examine endothelial function which is governed by smooth muscle tone, collage/elastin, calcification, and other factors that affect the entire arterial wall. The two together could provide different but complementary information o…	Disclosure Statement: The authors report no conflicts of interests.
3641	Slaughter, J. C.; Koenig, J. Q.; Reinhardt, T. E.	Association between Lung Function and Exposure to Smoke among Firefighters at Prescribed Burns	2004	Journal of Occupational and Environmental Hygiene	Department of Environmental Health, University of Washington, Seattle, Washington – Slaughter, Koenig; URS Corporation, Seattle, Washington – Reinhardt.	United States of America	Investigated the short-term effects of wildfire smoke exposure on lung function in a group of firefighters performing prescribed burns in Western USA.	Cross sectional	Firefighters - 93% white males, 3% Native Americans, 1% American-Caucasian mix, 1% Mexican Americans, 1% African American-Caucasian. Average 29 y/o, ranging from 19 to 56. 4 with current lung problems, 14 current allergies. 11 were current smokers were included, but asked to refrain from smoking during study.	Wildland fire fighters	65 subjects	To describe the relationships between exposure and health data	Pollution concentrations (PM3.5, carbon monoxide, Formaldehyde, Acrolein, and respiratory irritant exposure index [Em]), Lung Function (FEV1, FVC, FEF25-75). Field data were collected at three times during the day: immediately before, during, and immediately after a prescribed burn.	The average percent decrease in FEV1 from pre- to post- shift was only 3%, average FEF25-75 decreased by 8%. One unit increase in each pollutant was associated with a larger cross-shift change in FEF25-75 than in FEV1 or FVC. prescribed burn smoke exposures were associated with significant pre- to postshift decrements in lung function, as stated in a previous publication. Our analysis was not abl…	none provided	more research is needed to determine further the health effects of prescribed fire smoke exposure to firefighters. It may be necessary to develop more sensitive measures of appropriate health endpoints/outcomes.	None provided.
3652	De Vos, A.J.B.M.; Cook, A.; Devine, B.; Thompson, P. J.; Weinstein, P.	Effect of protective filters on fire fighter respiratory health during simulated bushfire smoke exposure	2006	American Journal of Industrial Medicine	School of Population Health, The University of Western Australia, Perth, Australia – De Vos, Cook, Devine, Weinstein; Centre for Asthma, Allergy and Respiratory Research, The University of Western Australia and the Asthma and Allergy Research Institute, Perth, Australia – De Vos, Cook, Devine, Thompson, Weinstein; Bushfire Cooperative Research Centre, Melbourne, Australia – De Vos, Cook, Devine.	Australia	Simulated lab research conducted at the FESA Training Centre, Forrestfield, Western Australia. Participants were recruited from urban fire stations in the Perth Metropolitan area in Western Australia .	Randomized experimental design, prospective. blinded.	Male and female career urban fire fighters. two stratified random samples were taken from 20 fire stations in areas experiencing high versus low bushfire frequencies. largest proportion in the age group 40–49 years, individuals with respiratory illness were excluded.	Urban career fire fighters	Sixty-four career urban fire fighters, sixty participants (93.7%) were male and four (6.3%) were female	To investigate the effect of protective filters on the respiratory health of Western Australian urban career fire fighters under controlled simulated conditions.	The fire fighters were allocated one of the three types of protective filters: particulate only (P), particulate/organic vapor (POV), and a particulate/ organic vapor/formaldehyde (POVF) filter. FEV1, Oxygen saturation (SaO2), respiratory symptom questionnaire, active sampling of air inside firefighters’ masks (particulate matter, formaldehyde, acrolein).	No consistent relationship could be established between previous exposures to bushfires and DFEV1, DSaO2 or the self-reported respiratory health symptoms. A mean decline of 0.01 L in FEV1 was observed between the pre- and post- exposure FEV1 measurements. A statistically significant decline of 0.44% (p<0.05) was observed between the pre- and post-exposure SaO2 measurements The analysis showed tha…	It is recommended that a review of the current Bushfire Smoke Management Standard Operational Procedures 51 should consider the findings of this study when determining the range of risk mitigation strategies available to reduce the harmful exposure of fire fighters to bushfire smoke. Findings of this study should be considered specific in regard to exposure to Western Australian bushfire smoke	The present study indicated the occurrence of acute changes in pulmonary function and respiratory health symptoms in fire fighters following controlled exposure to a light bushfire smoke situation for 15 min. These changes include physiological measures, such as declines in FEV1 and SaO2. Testing of the effectiveness three different filters demonstrated that the POVF filter provides statistically…	None provided.
3655	Amanda L. Hunter, Jon Unosson, Jenny A. Bosson, Jeremy P. Langrish, Jamshid Pourazar, Jennifer B. Raftis, Mark R. Miller, Andrew J. Lucking, Christoffer Boman, Robin Nyström, Kenneth Donaldson, Andrew D. Flapan, Anoop S.V. Shah, Louis Pung, Ioannis Sadiktsis, Silvia Masala, Roger Westerholm, Thomas Sandström, Anders Blomberg, David E. Newby, Nicholas L. Mills	Effect of wood smoke exposure on vascular function and thrombus formation in healthy fire fighters	2014	Particle and Fibre Toxicology	BHF Centre for Cardiovascular Science, University of Edinburgh, Edinburgh, UK – Hunter, Langrish, Miller, Lucking, Shah, Pung, Newby, Mills; Department of Public Health and Clinical Medicine, Umeå University, Umeå, Sweden – Unosson, Bosson, Pourazar, Sandstrom, Blomberg; ELEGI/Colt Laboratories, University of Edinburgh, Edinburgh, UK – Raftis, Donaldson; Thermochemical Energy Conversion Laborator…	Multi-national	Laboratory setting, performed in a purpose-built exposure chamber in Umeå, Sweden	double-blind cross-over design	healthy, non-smoking, male firefighters who had not attended a major structural or wildland fire for more than one week prior to study, median age 26.	Fire fighters (structural and wildland roles)	12 participants	To assess the effect of exposure to wood smoke on vascular vasomotor and fibrinolytic function, and thrombus formation in healthy fire fighters.	exposure to wood smoke (~1 mg/m3 particulate matter concentration) or filtered air for one hour during intermittent exercise. Measures: particulate matter (PM1 mass concentration – TEOM ,PM1 mass concentration – filter, carbon monoxides, nitrogen oxides, elemental carbon/total carbon, organic fraction of total PM, soot fraction of total PM1, PAH – PM associated filter, PAH – semi-volatile PUF), H…	Blood carboxyhaemoglobin concentrations increased from 0.9 ± 0.04 to 1.3 ± 0.04% immediately following exposure to wood smoke (P < 0.001) Total leucocyte, lymphocyte, neutrophil and platelet counts, were unaffected for up to 24 h after the exposure. Resting blood pressure and heart rate were unchanged during either exposure or for up to 24 h after exposure Augmentation index, augmentation pressur…	None provided	Isolated wood smoke exposure at concentrations occur- ring in the vicinity of major wildland fires did not impair vascular vasomotor or fibrinolytic function, or increase thrombus formation in firefighters. The acute cardiovascular events associated with fire suppression may not be directly related to wood smoke exposure, rather they may be precipitated by other pollutants or mechanisms such as s…	The authors declare that they have no competing interests. This work was funded by British Heart Foundation project (PG 11/27/24482) and programme (RG/10/9/28286) grants, by the Swedish Heat Lung Foundation, Västerbotten County, and by the Colt Foundation. NLM and DEN are supported by the British Heart Foundation (FS10/024/28266 and CH/09/002 respectively).
3661	Denise M. Gaughan, Chris A. Piacitelli, Bean T. Chen, Brandon F. Law, M. Abbas Virji, Nicole T. Edwards, Paul L. Enright, Diane E. Schwegler-Berry, Stephen S. Leonard, Gregory R. Wagner, Lester Kobzik, Stefanos N. Kales, Michael D. Hughes, David C. Christiani, Paul D. Siegel, Jean M. Cox-Ganser, Mark D. Hoover	Exposures and cross-shift lung function declines in wildland firefighters	2014	Journal of Occupational and Environmental Hygiene	Department of Preventive Medicine and the Institute for Translational Epidemiology, Icahn School of Medicine at Mount Sinai, New York, New York – Gaughan; Division of Respiratory Disease Studies, National Institute for Occupational Safety and Health, Morgantown, West Virginia – Gaughan, Piacitelli, Virji, Edwards, Cox-Ganser, Hoover; Department of Environmental Health (Environmental and Occupatio…	United States of America	The study population consisted of members of the Alpine Interagency Hotshot Crew (IHC) based in Rocky Mountain National Park, Colorado, who fought the Red Eagle Fire from August 7–10, 2006, field testing.	Cross-sectional, prospective	Median age 26, median time spent as member of IHC 1 month, 94% male, 94% white, 88% never smoker, 12% former smoker, 6% asthma, 53% allergies.	Wildland fire fighters	17 WLFF	To characterize exposures of wildland firefighters during a large wildfire, explore correlations between exposures and fire fighting activity, and examine the effects of these exposures on cross-shift lung function changes. Authors secondary objective was to support improved selection of sampling methods for future studies.	Particulate (Total-Impactor, Respirable-Impactor, Respirable-Cyclone, Real-time), carbon monoxide, levoglucosan (Total-Impactor, Respirable-Impactor, Respirable-Cyclone, Real-time), crystalline silica concentration, elemental carbon/organic carbon concentrations, spirometry (FEV1)	Larger declines in FEV1 were significantly associated with exposure to higher concentrations of LG in the respirable range. Time weighted average CO concentrations differed by job and were not strongly correlated with total particulate, respirable particulate, organic carbon, and respirable levoglucosan. We found significant differences in exposures by crew operation.	Respiratory protection is not normally worn by wildland firefighters, but NIOSH announced in July 2012 that in collaboration with the Safety Equipment Institute, they will begin issuing certificates of approval for respirators for use during wildland fire-fighting operations.	We conclude that wildland firefighter smoke exposures are characterized by a wide range of particle sizes and that inhalation of fine smoke particles, including associated airborne concentrations of respirable LG, is associated with acute lung function declines in some wildland firefighters. Based on these short-term findings, it appears important to address possible long-term respiratory health …	None provided
3663	Carla Britton, Charles F. Lynch, James Torner, Corinne Peek-Asa	Fire characteristics associated with firefighter injury on large federal wildland fires	2012	Annals of Epidemiology	Department of Epidemiology, University of Iowa, IA – Britton, Lynch, Torner; Injury Prevention Research Center, College of Public Health, University of Iowa, IA - Britton, Torner, Peek-Asa.	United States of America	Incident Management Situation Report (IMSR) system maintained by the National Interagency Coordination Center in Boise, Idaho. Evaluated fire-level risk factors for rate of injury and injury occurrence on large wildfires burning in federal jurisdiction that were reported to the National Interagency Coordination Center in the years 2003-2007.	Retrospective, cross-sectional	number of injuries where firefighter could not return to job assignment, person-days worked, and fire characteristics from large wildland fires occurring from 2003-2007.	Wildland fire fighters	8105 wildfires	To estimate injury rates and identify fire-related factors associated with injury using epidemiological methods and to expand on previous descriptive studies and evaluated fire-level risk factors for rate of injury and injury occurrence on large wildfires from 2003-2007.	Injury in comparison to wildland fire characteristic (level, person-days, year, region, season, cause, fuel type, resistance to control, structures destroyed).	The overall mean injury rate for wildland firefighters was 13.2 per 10,000 person-days (SD = 48.62). Injury rates increased as the complexity of the fire decreased: type I fires had a mean injury rate of 3.6 (SD = 5.35); type II fires had an injury rate of 11.7 (SD = 30.1); and type III fires had an injury rate of 15.2 (SD, 56.9) per 10,000 person-days (P < .001). As the number of person-days inc…	Management approaches and fire duty assignments used for complex fires might be translated to less complex fires to reduce injuries. Improved surveillance of injury data throughout the fire would allow assessment of fire characteristics on individual risk for injury over the course of an individual fire and also over the course of a season. Such information could provide a basis for specific inju…	This study shows that the complexity of the fire is related to firefighter injury, and season, region, cause, and damage to structures were not predictive of the odds of having at least one reported injury.	Support for this project was provided by the Centers for Disease Control and Prevention (CDC)/National Center for Injury Prevention and Control-funded University of Iowa Injury Prevention Research Center (CDC R40 CE0011567) and by the CDC/National Institute for Occupational Safety and Health-funded University of Iowa Heart- land Center for Occupational Safety and Health. No conflicts of interest …
3667	Tisha Gallanter, William P. Bozeman	Firefighter illnesses and injuries at a major fire disaster	2002	Prehospital Emergency Care	Department of Emergency Medicine, University of Florida Health Science Center/Jacksonville (TG, WPB), Jacksonville, Florida.	United States of America	Patient care records were obtained from the Disaster medical assistance teams stationed at a central firecamp in Florida. Civilians evacuated.	Summary of data, cross-sectional	Subjects were professional and volunteer firefighters and support personnel who were stationed at the Flagler/St. John’s complex and who sought medical care from the DMAT.	Volunteer and career wildland fire fighters	Daily camp census averaged 1,135 and ranged from 456 to 1,619, rising above 1,400 on deployment days 9–17. The total number of patients seen in the 19-day span was 3,404. All charts were reviewed; 244 were incomplete or illegible.	To report the descriptive epidemiology of illnesses and injuries seen in firefighters and support personnel engaged in control and suppression of wildfires	Trauma (strains/sprains, blunt injury, penetrating injury, burns, bites/stings), medical (heat-related, headache, eye irritation, ear/nose/throat/sore throat/allergies, respiratory, gastrointestinal/abdominal, rash/itch, foot itch/blisters/other), Others (preventative/personal hygiene/environmental, others, incomplete/illegible).	Approximately 1,600 WLFF were present in the camp. There were 3,404 patients seen with 3,841 complaints. An average of 179 patients was seen per day (range 47–414). A prominent bimodal pattern of presentations was noted during the course of each day. Reasons for seeking medical care included: preventive/hygiene and environmental, 33%; foot-related, 15%; rashes, 14%; ear, nose, and throat (ENT)/al…	There were no cases of heat stroke. This is likely due to good physical conditioning and mandatory rehydration policies that were implemented early and enforced strictly. The firefighters were required to rest and drink water for 10–15 minutes hourly during firefighting activity. The DMA T physicians were instrumental in instituting these policies. Similar policies are recommended for future even…	In this setting the majority of illnesses and injuries are minor. Visits related to preventive care and hygiene are common. This information can help in planning medical support operations in similar situations.	None provided.
3668	Jenni Raines, Rodney Snow, David Nichols, Brad Aisbett	Fluid intake, hydration, work physiology of wildfire fighters working in the heat over consecutive days	2015	Annals of Occupational Hygiene	Centre for Physical Activity and Nutrition Research, Australia Research, Deakin University, Burwood 3125, Australia – Raines, Snow, Aisbett; Bushfire Co-Operative Research Centre, East Melbourne 3002, Australia – Raines, Nichols, Aisbett; Research and Innovation, Country Fire Authority, Burwood 3151, Australia – Nichols.	Australia	Live-fire prescribed operations in the Mallee forests of Ngarkat National Park, South Australia.	cross-sectional	Salaried wildfire firefighters, mean age of 29, body mass 83.8, stature 1.8, BMI 25.9.	Wildland fire fighters	12 wildland firefighters	1) to evaluate firefighters’ hydration levels pre-shift, immediately after working on the fireground, then 2 h post-shift, across 2 days of wildfire suppression work in hot weather conditions. 2) to document firefighters’ fluid intake during and between two shifts of wildfire suppression work. 3) to compare firefighters’ work physiology and rating of RPE across repeated days of wildfire suppressi…	Fluid consumption, hydration markers (plasma osmolality), heart rate response (polar heart rate monitors), worker activity temperature measurement, rate of perceived exertion.	Firefighters were not euhydrated at all measurement points on Day one (292±1 mOsm l−1) and euhydrated across these same time points on Day two (289±0.5 mOsm l−1). Fluid consumption following firefighters’ shift on Day one (1792±1134ml) trended (P = 0.08) higher than Day two (1108±1142ml). Daily total fluid intake was not different (P = 0.27), averaging 6443±1941ml across both days. Core temperatu…	Encourage workers to pay attention to their fluid intake before, during, and after they are deployed in hot temperatures.	This study found that firefighters’ were not euhydrated at all measurement points on Day one, and euhydrated across Day two of consecutive wildfire suppression shifts in hot weather conditions. The relative hypohydration on Day one may have been associated with an increase in core temperature and time in the higher heart rate zones, despite no interday differences in physical activity and slightl…	Bushfire Co-operative Research Centre. The authors declare that there are no conflicts of interest.
3679	Olorunfemi Adetona, Daniel B. Hall, Luke P. Naeher	Lung function changes in wildland firefighters working at prescribed burns	2011	Inhalation Toxicology	Department of Environmental Health Science, The University of Georgia, College of Public Health, Athens, GA, USA – Adetona, Naeher; Department of Statistics, The University of Georgia, Franklin College of Arts and Sciences, Athens, GA, USA – Hall.	United States of America	This study was conducted at the Savannah River Site (SRS), SC, during the dormant winter burn seasons of 2003 and 2004.	Prospective cohort	Wildland firefighters, 23 men, 1 women, (3 African American), age range 22-44, average age 29, 2 current smokers were women	Wildland fire fighters	24 Wildland Firefighters	to investigate the across-shift changes in lung function of wildland firefighters, and the effect of cumulative exposure on lung function during the burn season.	FVC, FEV1, FEF25-75, PEF, FEV1/FVC.	Declines across workshift on burn days were observed for mean individual FVC and FEV1, but not for FEF25–75, PEF and FEV1/FVC. However, the interaction terms between cross-shift changes in lung function were not significantly different from those on non-burn days. The effect of cumulative exposure on lung function during the burn season depended on the allergy status of the subject. Each addition…	None provided	The results in our study indicate that across shift changes in lung function on burn days were not different from those on non-burn days at the levels of woodsmoke exposure experienced by the wildland firefighters. However, a small cumulative effect was seen with multiple days of exposure. Therefore, the results indicate that measurements should span a longer period of time in order to investigat…	Funding was provided by the Department of Energy- Savannah River Operations Office through the U.S. Forest Service Savannah River under Interagency Agreement DE-AI09-00SR22188. No conflicts of interest provided.
3682	William R. Smith, George Montopoli, Andy Byerly, Michelle Montopoli, Hank Harlow, Albert R. Wheeler	Mercury toxicity in wildland firefighters	2013	Wilderness and Environmental Medicine	From the Division of Emergency Medicine, University of Washington School of Medicine, Seattle, WA (Dr Smith); Department of Math and Statistics, Arizona Western College, Yuma AZ (Dr Montopoli and Ms Montopoli); Fresno Community Regional Medical Center–UCSF, Fresno, CA (Mr Byerly); Department of Zoology and Physiology, University of Wyoming, Laramie, WY (Dr Harlow); and St. John’s Medical Center, …	United States of America	Summer fire seasons of 2007, 2008, and 2009 in Jackson, Wyoming. Preexposure blood samples were obtained from each subject early in the fire season (approximately May), followed by a postexposure blood sample (approximately September).	Prospective, cohort study	WLFF over 3 summers employed by the US Fire service 2007-2009. Control group added for comparison 2008-2009. 2007 sample - males (92%), average age 32.5 years. 2008 sample - males (95%), average age 32 years. 2008 control group - males (73%), average age 37 years. 2009 sample - males (94%), average age 27 years. 2009 control group - males (85%), average age 47 years.	Wildland fire fighters	2007: 12 exposed subjects, 4 repeated subjects. 2008: 19 exposed, 6 repeated and control group of 26 subjects. 2009: 35 subjects in exposed group, 31 repeated.	to examine blood levels of mercury in wildland firefighters exposed to smoke and other contaminates from extensive fires	Mercury exposure before and after through blood samples.	Detectable blood levels of mercury were found in 6 firefighters, and 1 elevated level was found over the course of the study period. Six control subjects had detectable mercury levels, and no elevated levels were found.	None provided.	This study did not show statistically significant elevated mercury levels in the blood of a relatively small sample size of wildland firefighters in the western United States during the summers of 2007, 2008, and 2009. Detectable levels of mercury were revealed in both our exposed and control groups with 1 elevated mercury level in the exposed group. Based on our initial concern, we still believe…	Funding was provided by grants from the University of Wyoming/National Park Service Research Center and Grand Teton National Park.
3686	National Wildfire Coordinating Group	NWCG report on wildland firefighter fatalities in the United States: 2007-2016	2017	National Wildfire Coordinating Group	N/A	United States of America	Summary of data from across the US 2007-2016	Retrospective data summary	Firefighters that died during wildland firefighting operations.	Wildland fire fighters	170 WLFF deaths between 2006-2017	To analyze data of fatalities including cause of death, location and organization to establish trends and conclusions.	Cause of death (heart attacks, vehicle accidents, aircraft accidents, entrapments, falling trees or rolling rocks, medical causes other than heart attacks, miscellaneous causes of death, incidents with multiple fatalities), organizations (volunteer firefighters, city/county/rural firefighters, federal firefighters, state firefighters, ground contractors, aviation contractors, military personnel),…	An average of 13 fatality events per year. The four major causes of death—heart attacks (41 fatalities, 24 percent), vehicle accidents (34 fatalities, 20 percent), aircraft accidents (31 fatalities, 18 percent), and entrapments (28 fatalities, 17 percent). These 4 were responsible for 79 percent of the total number of fatalities.	Reducing the number of flights and personnel used in aircraft missions. Increasing driver safety by wearing seatbelts, driving slower and not rushing to a fire incident, and not driving home while exhausted after firefighting. Decreasing the risk of heart attacks by increasing fitness levels. Learning to anticipate unexpected events, such as falling snags, rolling rocks, downed power lines, and l…	Heart attack were the leading cause of death, vehicle accidents, aircraft accidents, and entrapments. Two events (Yarnell Hill, and Twisp Fire) account for 80% of entrapment deaths for the period.	N/A
3687	Olorunfemi Adetona, Jim Zhang, Daniel B. Hall, Jia Sheng Wang, John E. Vena, Luke P. Naeher	Occupational exposure to woodsmoke and oxidative stress in wildland firefighters	2013	Science of the Total Environment	The University of Georgia, College of Public Health, Department of Environmental Health Science, Athens, GA, USA – Adetona, Wang, Naeher; University of Southern California, Keck School of Medicine, Department of Preventive Medicine, Los Angeles, CA, USA – Zhang; The University of Georgia, Franklin College of Arts and Sciences, Department of Statistics, Athens, GA, USA – Hall; The University of Ge…	United States of America	The study was conducted among the United States Forest Service (USFS) wildland firefighter crew at the Savannah River Site (SRS), located in the southeastern coastal area of the United States. Samples collected pre- and post- shift (January to March) prescribed burn season in 2004	Prospective, cohort	Firefighters, 17 men, 2 woman, age range 21-44, average age 29.8.	Wildland fire fighters	19 wildland firefighters	To investigate woodsmoke exposure induced oxidative stress in wildland firefighters as measured by cross-shift changes in urinary excretion of MDA and 8-oxo-dG, and the relationship of these changes with workshift exposure to particulate matter, the length of firefighting career, and the age of the firefighter.	Personal environment workshift exposures (PM2.5, CO), oxidative stress biomarker, 8-oxo-dG, MDA, firefighting years.	Neither age nor length was significant when both variables were included together and/or with workshift exposure to PM2.5 in the models. There was a significant increase (p=0.04) of 0.79 natural log units of creatinine adjusted 8-oxo-dG from pre- to post-shift among the 3 subjects who had worked as wildland firefighters for 2 years or less when only the length of firefighting years was included a…	None provided	In this study, we observed relatively high levels compared to data in the literature for the excretion of 8-oxo-dG in wildland firefighters, suggesting they experienced sustained increase in oxidatively damaged nucleobases during the burn season. We also observed that cross-shift changes in the excretion of 8-oxo-dG could be affected by the length of the firefighting career, with observable incre…	The authors of this paper declare no conflict of interest. Funding was provided by the Department of Energy-Savannah River Operations Office through the U.S. Forest Service Savannah River under Interagency Agreement DE-AI09-00SR22188. The funding source has no role with regards to the design of the current study, data collection, analysis, and interpretation, manuscript preparation or the decisio…
3692	H. Gordon; M. Larivière	Physical and psychological determinants of injury in Ontario forest firefighters	2014	Occupational Medicine	School of Human Kinetics, Laurentian University Centre for Research in Occupational Safety and Health, Sudbury, Ontario, Canada – Gordon; School of Human Kinetics, Laurentian University, Northern Ontario School of Medicine, Laurentian University, Centre for Research in Occupational Safety and Health, Laurentian University, Sudbury, Ontario, Canada – Lariviere.	Canada	Employed by the Ontario Ministry of Natural Resources (OMNR) Aviation, Forest Fire and Emergency Services (AFFES) during the 2011 fire season (April–September). Lab – surveys, questionnaires and access to first aid and Worksafe Insurance Board (WSIB) statistics.	Retrospective, cross sectional	Participants were male and female forest firefighters aged between 18 and 65	Wildland fire fighters	252 for initial analysis, 180 had complete data.	To examine physical and psychological determinants of two types of injury among Ontario forest firefighters and to identify the most cogent predictors of workplace injuries in this occupational group.	Injuries (First Aid or WSIB), Age, Experience, Fitness (aerobic, strength, endurance), Job Stress (severity, frequency, index), personality (neuroticism, extraversion, openness, agreeableness, conscientiousness).	High Neuroticism, low Openness, low Agreeableness, history of injury, age (28+) and experience (6 or more years) were significant predictors of injury. The odds that one would incur a first aid injury were increased for those with high Neuroticism (OR = 5.8) and low Openness (OR = 4.8) scores, a history of prior injury (OR = 9.5) and those aged 28 and older (OR = 6.5). Low Agreeableness predicted…	Fire managers may wish to consider these findings when addressing policy and practices to improve firefighter health and safety in the future.	From this study, it can be concluded that WSIB and first aid injuries among forest firefighters are quite distinct phenomena and that different factors need consideration in their prediction and prevention.	No conflicts of interest declared. Funding: Ontario Ministry of Natural Resources Aviation, Forest Fire and Emergency Services and the Centre of Research Expertise for the Prevention of Musculoskeletal Disorders.
3696	Jenni Raines, Rodney Snow, Aaron Petersen, Jack Harvey, David Nichols, Brad Aisbett	Pre-shift fluid intake: Effect on physiology, work and drinking during emergency wildfire fighting	2012	Applied Ergonomics	School of Exercise and Nutrition Sciences, Deakin University, Burwood 3125, Australia – Raines, Snow, Peterson, Aisbett; Bushfire Co-Operative Research Centre, East Melbourne 3002, Australia – Raines, Petersen, Nichols, Aisbett; Center for Physical Activity and Nutrition, Deakin University, Burwood 3125, Australia – Snow; School of Sport and Exercise Science, Victoria University, Footscray 3011, …	Australia	Australian and American firefighting crews, employed to assist the Victorian (‘Black Saturday’ February 2009) wildfire suppression and recovery operations. Laboratory measurements.	Prospective, cross-sectional.	From Australian and American firefighting crews	Wildland fire fighters	Thirty-two firefighters (31 male, one female)	To evaluate whether ingesting a bolus of fluid before the shift had any effect on core temperature, fluid consumption, or the time firefighters spent in high heart rate and work activity zones, when fighting emergency wildfires versus consuming fluid ad libitum.	Fluid intake, urinary output, heart rate response, work activity, thermoregulation, core temperature response.	Firefighters began work hypohydrated as indicated by urine colour, specific gravity and plasma osmolality (Posm) results. Post-shift, firefighters were classified as euhydrated according to Posm and hypohydrated by urinary markers. No significant differences existed between the drinking groups in pre- or post-shift hydration status, total fluid intake, activity, heart rate or core temperature.	None provided.	Consuming a bolus of fluid, pre-shift provided no benefit over non-consumption as both groups had consumed equivalent ad libitum volumes of fluid, 2.5 h into the shift. No benefits of bolus consumption were observed in firefighter activity, heart rate response or core temperature response across the shift in the mild weather conditions experienced. Ad libitum drinking was adequate to facilitate r…	Funding for this work was received from the Bushfire Co-Operative Research Centre.
3697	Hendrie, A. L.; Brotherhood, J. R.; Budd, G. M.; Jeffery, S. E.; Beasley, F. A.; Costin, B. P.; Zhien, W.; Baker, M. M.; Cheney, N. P.; Dawson, M. P.	Project Aquarius 8. Sweating, drinking, and dehydration in men suppressing wildland fires	1997	International Journal of Wildland Fire	National Institute of Occupational Health and Safety (Worksafe Australia) – Hendrie, Brotherhood, Budd, Jeffery, Beasley, Costin, Zhien, Baker; CSIRO Forestry and Forest Products – Cheney; Country Fire Service of South Australia – Dawson.	Australia	Experimental bushfire suppression. Lab testing. 4 crews.	Cross-sectional design.	4 crews, male.	Wildland fire fighters	43 subjects	To determine the size and interrelation of water exchanges (sweating, drinking, dehydration), and the implications of the findings for operational firefighting.	Sweat loss, evaporation (% sweat), drink (% sweat lost), dehydration (% mass), sweat rate, drink rate, dehydration rate, urine.	76% of sweat secreted was during the rake period. Evaporation averaged 95% of sweat secreted. Urine contributed little to the measured water loss. During rake fires firefighters replaced 43% of their sweat loss and became dehydrated by 1.7%. During non-rake period replaced 63% of sweat loss and became dehydrated by 1.5%. All 4 crews consistently sweated at a rate of 1-2kg per hour while building …	Allocation of the necessary manpower to ensure large amounts of water carried forward as the crew progresses is thus a necessary condition for preventing dehydration and encourage drinking.	Firefighters consistently sweated at rates of 1-2 kg/h while building fireline, and at half these rates for the whole workday. They sweated, drank, and dehydrated at significantly higher rates than Non-FRs. Drinking and dehydration were proportional to sweat loss. The percentage of sweat replaced by drinking varied widely, but on average was extremely consistent, averaging 43% during fireline con…	None provided.
3698	Antonello Serra, Francesco Mocci, Francesco Sanna Randaccio	Pulmonary function in Sardinian fire fighters	1996	American Journal of Industrial Medicine	Department of Occupational Medicine, University of Sassari, Sassari, Italy.	Italy	Based at the Sassari Department in Sardinia. Respiratory tests were under-taken in the months of April and May, when the incidence of firefighting operations is low (8%).	Prospective, cross-sectional	Fire fighters based at the Sassari Department in Sardinia were examined, mean age 40.86, never smokers 27, 19 ex-smokers, 9.68 pack-years for current smokers, average service years of 16.63. The control group was composed of 51 Carabinieri (policemen) of the same province, mean age 36.67, 19 never smokers, 10 ex-smokers, 9.55 pack years for current smokers, 17.90 service years average.	Fire fighters (structural and wildland roles) and controls (healthy police officers)	95 firefighters, 51 policemen	To examine the respiratory function data of a sample of firefighters in Sardinia whose main task is fire fighting in forests and open country	Pulmonary Function (FVC, FEV1, FEV1/FVC, FEF75, FEF50, FEF25, TLC, FRC, carbon monoxide diffusion in the lung)	Smoking habits were found to have an overall negative effect on DLCO. The sample of firemen we examined showed a significant reduction in FEV1, FEV1/FVC, FEF75, FEF50, and FEF25 compared with controls.	Lack of adequate intervention strategies and efficient respiratory protective equipment can, as in other kinds of fires, negatively influence the respiratory functions of firemen involved in rural fires in that it exposes them to dangerous inhalation of toxins during combustion of vegetable matter.	significant reduction in FEV1, FEV1/FVC, FEF75, FEF50, and FEF25 compared with controls. As in other research, we found no significant correlation among this reduction, years of service, or number of fires extinguished; we suggest that the reduction may be due to repeated episodes of acute intoxication. We found no deficit of air-blood exchange in fire fighters compared with controls. Fire fighti…	None provided.
3706	Laurent Jacquin, Pierre Michelet, François Xavier Brocq, Jean Guillaume Houel, Xavier Truchet, Jean Pierre Auffray, Jean Pierre Carpentier, Yves Jammes	Short-term spirometric changes in wildland firefighters	2011	American Journal of Industrial Medicine	Centre Hospitalier Universitaire Timone Adultes, Pole Reanimation, Urgences, SAMU and Hyperbarie, SAMU 13, Marseille, France – Jacquin, Auffray; UMR MD2 P2COE, Faculte de Medecine, Marseille, France – Jacquin, Michelet, Auffray, Jammes; Formations Militaires de la Se¤urite Civile (For MiSC), Paris, France – Brocq, Houel, Truchet, Carpentier.	France	Firefighters from civil security that were supervising Corsica during 3 months in summer, from June to September each year. Field Testing.	prospective, observational, intra-individual study	no particular inclusion criteria, During the 2007 fire season, firefighters from the studied population fought 10 significant fires, exceeding 10 hectares, which represent an average participation in two or three fires per firefighter, Mean age 24.7, 92.65% male, 54.6% smokers.	Wildland fire fighters	314 baseline from civil security firefighters, 108 (59 were smokers and 49 were non-smokers) measured after exposure to WF smoke	To study the spirometric changes from the early stage during a wildland fire season and to compare smokers and non-smokers.	FVC, FEV1, FEV1% rate, and PEF	Six firefighters experienced a decrease above 20% of the predicted values (up to 36%) without any symptoms. In addition, there was no difference between the values obtained in the two tests for the 78 firefighters who were able to participate to the two measures. Values were significantly greater (after 3 months) compared to the 24 hr ones for FEV1 (+0.18 L, P = 0.004) and FVC (+0.19 L, P = 0.021…	We have to be attentive to health repercussion in people that fight them, especially since equip- ment are in most of the cases limited.	We can conclude there is an acute repercussion of wood smoke exposure on lung function in firefighters.	No financial support was needed. Disclosure Statement: The authors report no conflicts of interests.
3709	Jenni Raines, Rodney Snow, Aaron Petersen, Jack Harvey, David Nichols, Brad Aisbett	The effect of prescribed fluid consumption on physiology and work behavior of wildfire fighters	2013	Applied Ergonomics	Centre for Exercise and Sports Science, Deakin University, Burwood 3125, Australia – Raines, Petersen, Aisbett; Bushfire Co-Operative Research Centre, East Melbourne 3002, Australia – Raines, Petersen, Nichols, Aisbett; Centre for Physical Activity and Nutrition, Deakin University, Burwood 3125, Australia – Snow; School of Sport and Exercise Science, Victoria University, Footscray 3011 Australia …	Australia	Lab testing before and after shift. Victorian 2009 wildfire suppression.	Prospective, cross-sectional	(32 male, 2 female) WLFF were recruited from crews employed to assist the Victorian 2009 wildfire suppression and recovery operations. Standard fire PPE (jacket, pants, gloves, boots, goggles, and hard-hat), designed to shield the firefighter from environmental hazards and injury were worn as per fire agency guidelines.	Wildland fire fighters	34 firefighters (32 male, 2 female)	To examine firefighters’ ability to consume prescribed target fluid volumes during a shift as well as the effect their consumption had on plasma sodium and hydration status. Additional aim was to compare the effect of a 1200 mL h1 fluid intake target with ad libitum drinking on firefighters’ heart rate, core temperature and physical activity during an emergency wildfire suppression shift.	Food and fluid consumption, hydration markers, heart rate response, wildfire activity and distance walked, thermoregulation.	Differences existed in ambient temperature between work days (P < 0.001) but not between drinking conditions (P > 0.05). Main effects for time (P < 0.001) and drinking condition (P < 0.001) were observed while no interaction between drinking condition and time were noted (P = 0.0910). Significant differences (P < 0.001) were apparent between the groups for urine output, which averaged 1.6 1.0 L (…	Probable reasons which may have enabled firefighters to achieve euhydration post-shift include but are not limited to: i) the intermittent work profile which allowed for breaks to drink, ii) the mild-warm weather conditions which may have reduced the fluid lost in sweat compared to work in hotter weather, iii) fire agencies providing free access to food and drink at staging areas, and iv) crews l…	Prescribed fluid consumption, compared to ad libitum drinking, resulted in significantly lower core temperature at two to 6 h and a blunted rise in core temperature across the work-day. However, these differences did not coincide with lower cardiovascular strain, greater work activity nor larger distances covered on foot when compared to ad libitum drinking. Additionally, when both food and fluid…	We acknowledge the cooperation of the Country Fire Authority (VIC), Melbourne Water (VIC), American Hotshots (USA) and the Rural Fire Service (NSW). None of the authors of this paper have a financial or personal relationship with other people or organizations that could inappropriately influence or bias the content of this paper.
3710	D. Liu, I. B. Tager, J. R. Balmes, R. J. Harrison	The effect of smoke inhalation on lung function and airway responsiveness in wildland fire fighters	1992	The American Review of Respiratory Disease	From the Division of Occupational and Environmental Medicine, Department of Medicine and Department of Epidemiology and Biostatistics, VA Medical Center, University of California, San Francisco, and the California Department of Health Services, Berkeley, California.	United States of America	Pre-season and post-season testing - May and September/October 1989, hotshot crews, Northern California and Montana	Prospective cohort	Full-time or seasonal wildland fire fighters, 87% male, 13% female, median 4 yrs as a firefighter, 8% current smokers, 19% former smokers, 73% never smoked, 10% with allergies.	Wildland fire fighters	86 pre-season, 63 post-season fire fighters (23 LTF)	To evaluate the effect of smoke on forced expiratory volumes and airway responsiveness in wildland fire fighters during a season of active firefighting.	Expiratory volumes (FVC, FEV1, FEF25-75), dose response, methacholine challenge testing.	There were significant mean individual declines of 0.09, 0.15, and 0.44 L/s in postseason values of FVC, FEV1 and FEF25-7s, respectively. There was a significant association between the level of preseason and postseason dose response slopes and a history of allergies. there was a statistically significant increase in the mean individual post- season DRS compared with the preseason DRS (p = 0.02).	It is possible that a simple respiratory illness questionnaire such as we administered may be useful in the identification of fire fighters at greatest risk of adverse respiratory outcomes. Protective intervention (e.g., better training in the use of respiratory protective equipment or exclusion from exposure) could then be provided.	Previous investigations of municipal fire fighters have demonstrated acute decrements in forced expiratory volumes (1-4) and increases in nonspecific airway responsiveness related to fire fighting (3,4). The present investigation extends these observations to wildland fire fighters over a single 5-month fire season in 1989. Small, but statistically significant, decrements in FVC, FEV1> and FEF25-…	Recipient of a scholarship from the Occupational Physician's Scholarship Fund. Supported by the U.S. Department of Agriculture and Forest Service under contract No. INT- 89382-GR with the California Public Health Foundation.
3717	Brent C. Ruby, Dale A. Schoeller, Brian J. Sharkey, Catherine Burks, Sonja Tysk	Water turnover and changes in body composition during arduous wildfire suppression	2003	Medicine & Science in Sports. & Exercise	Human Performance Laboratory, The University of Montana, Missoula, MT – Ruby, Sharkey, Burks, Tysk; Nutritional Sciences, University of Wisconsin, Madison, WI – Schoeller.	United States of America	Firefighters from interagency hot shot crews (Lolo and Sierra) from. Western Montana and Northern California, comparison group from University of Wisconsin.	case control study	Subjects included WLFF (n=14) during a 5-day deployment. Controls (recreationally active college students RACS) n=13	Wildland fire fighters	14 wildland firefighters, 13 recreationally active college students	To determine the effects of unpredictable wildfire suppression work on the maintenance of whole-body hydration status and energy balance in male and female WLFF subjected to arduous work-related stress.	Pre and post: body weight, total body. Water, calculated fat mass, fat free mass, fat mass from h2o dilution, fat mass skinfold, urine osmolarity, urine specific gravity, rH2O.	WLFF demonstrated a significant decrease in nude body weight and total body water (total body mass), while RACS maintained total body water and body weight during the experimental period.	Future research should attempt to determine optimal hydration and dietary strategies to better maintain TBW and body mass for wildfire combatants.	These results indicate that the arduous work environment of the WLFF is a challenge to the maintenance of whole body hydration and energy balance, and may compromise the maintenance of normal muscle glycogen concentrations in men and women.	This study was supported by The Defense Women’s Health Research Program, DAMD17-96-C-6329 and DAMD 17-00-P-0429. No conflicts of interest provided.
3719	NWCG Safety and Health Working Team	Wildland Firefighter fatalities in the United States: 1990-2006	2007	National Wildfire Coordinating Group	This document was produced under Missoula Technology and Develop- ment Center contract with Richard Mangan, retired Fire, Aviation, and Residues Program Leader for MTDC and owner of Blackbull Wildfire Services, Missoula, MT.	United States of America	This report continues to rely on the “Safety Gram,” comparing data from the original 9-year period (1990 to 1998, called the initial period) to data from the following 8 years (1999 to 2006, called the most recent period). Fatality data (figure 2) is summarized for the entire 17-year period (1990 to 2006, called the entire period).	Retrospective, data summary	WLFF deaths between 1990-2006	Wildland fire fighters	310 total deaths	To help reduce wildland firefighter deaths by identifying factors responsible for past fatalities so we can mitigate those factors in future fire seasons.	Causes of death (vehicle accidents, aircraft accidents, burnovers, falling trees/snags/rocks, heart attacks, other medical, miscellaneous), incidents with multiple fatalities, organizations (volunteers, aviation contractors, county/rural, federal, ground contractors, military, private, state), fatalities of volunteers, federal employees by cause of death from 1990 to 1998 (vehicle accidents, airc…	310 persons died during wildland fire operations. Wildland fire-related fatalities increased 26 percent from (1990 to 1998) to (1999 to 2006). The leading causes of death are now aircraft accidents 23%, vehicle accidents 23%, heart attacks 22% and burnovers 21%.	Increased emphasis on snag safety by firefighting agencies and teams may have helped prevent some fatalities. For the entire period, falling trees/snags and rolling rocks caused 12 deaths (4 percent of the total). Before every flight, fire managers must ask, “Is this flight essential?” and “Is everyone onboard essential to the mission?”. Firefighters can reduce their risk of dying from heart atta…	There are four major common denominators of fire behavior on fatal and near-fatal fires: On relatively small fires or deceptively quiet areas of large fires, In relatively light fuels, such as grass, herbs, and light brush, When there is an unexpected shift in wind direction or wind speed. And When fire responds to topographic conditions and runs uphill. Alignment of topography and wind during th…	Sponsored for NWCG publication by the NWCG Safety and Health Working Team, August 2007, in cooperation with the USDA Forest Service Technology and Development Center, Missoula, MT. This document was produced under Missoula Technology and Development Center.
3721	S. Munson, D. Mangan	Wildland firefighter entrapments 1976 to 1999	2000	n/a grey lit	USDA Forest Service Technology and Development Program Missoula, Montana	United States of America	Data analysis on entrapments at wildfires, including shelter deployments and burnover fatalities	Retrospective.	Entrapments, burnover fatalities, and shelter deployments from 1976 to 1999	Wildland fire fighters	1,692 firefighter entrapments at 240 incidences	to identify the causal factors underlying fire-behavior- related incidents that have threatened firefighters' lives	Entrapment information: Incident name, Date, Year, Number of fatalities, Number of entrapments, Number of fire shelter deployments, Number of burnover related injuries, National Wildfire Coordinating Group geographic area, Responsible agency, Employing agency, Resource type, Qualified (true or false), Incident type, Fuel model, Wildland/urban interface fire (true or false), Weather information av…	Certain factors were common themes: behavior, communications, escape routes and safety zones, and qualifications. Strategic communications included general area fire situation briefings, fire behavior information, and line assignment briefings. Tactical briefings such as morning briefings, line resource intercommunications, and feedback throughout the operational period were cited consistently as…	Additional tactical training and fire shelters that were more readily accessible, such as on chest packs, could provide operators a wider margin of safety. Research into engine survivability, vehicle construction materials, and the use of safe, effective tactics were recognized as critical needs. Provide better training and more survivable enclosures for firefighters. In addition, the number of e…	The risks firefighters face need to be continually assessed at every level of the fire organization. Wildland firefighting will always be a risky occupation. However, the hazards associated with the fire environment can be assessed and accounted for. By communicating the hazards and evaluating the risks inherent in each task, the number of life-threatening entrapments can be reduced. All wildland…	Wildfire Coordinating Group's Safety and Health Working Team provided invaluable support and funding to make this project possible.
3726	Ana Isabel Miranda, Vera Martins, Pedro Casco, Jorge Humberto Amorim, Joana Valente, Carlos Borrego, António Jorge Ferreira, Carlos Robalo Cordeiro, Domingos Xavier Viegas, Roger Ottmar	Wildland smoke exposure values and exhaled breath indicators in firefighters	2012	Journal of Toxicology and Environmental Health	CESAM & Department of Environment and Planning, University of Aveiro, Aveiro, Portugal – Miranda, Martins, Cascao, Amorim, Valente, Borrego; Centre of Pulmonology of Coimbra University Medical School, Coimbra, Portugal – Ferreira, Cordeiro; Association for the Development of Industrial Aerodynamics, University of Coimbra, Coimbra, Portugal – Viegas; Pacific Wildland Fire Sciences Laboratory, U.S.…	Portugal	The fire brigades were from different central districts in Portugal, including Leiria, Coimbra, and Aveiro. The study was conducted during the 2008, 2009, and 2010 fire seasons (May–October). Field testing.	Prospective, Longitudinal cohort	Healthy firefighters from brigades in different central districts in Portugal. Mean age 29.2, median height 173, median years spent in the firefighting force 9.7.	Wildland fire fighters	38 healthy firefighters -during the 3 year study, 3 firefighters left their corporations and the final tally of sample individuals was 35	1) to further characterize the relationship between wildland smoke exposure and medical parameters during real firefighting situations, and 2) identify health effects pertinent to wildland forest fire smoke exposure.	Exposure period, region, burnt area (forest, shrub), air pollutant (CO, NO2, VOC), Spirometric parameters (FEV1, CVF, PEF, Tiff, F50, F25, MEF)	Data demonstrated a statistically significant decrease of four spirometric parameters (FEV1, F25, F50, and MEF), indicating that firefighters experienced a reduction of respiratory function between the two evaluations. There was a significant decrease of eNO between the values measured before and after the exposure to smoke. There was a marked increase of exhaled CO and COHb after exposure to smo…	None provided.	This study indicates that forest firefighting exposed firefighters to very high concentrations of CO, and also high concentrations of NO2 and VOC, with potential harmful effects on health, even in wildfires with small burn areas. A particular concern is the peak and short-term exposure to CO. When comparing experimental fires result to wildland fires data, on average the results present the same …	The authors acknowledge the financial support of the Portuguese Ministry of Science, Technology and Higher Education, through the Foundation for Science and Technology (FCT), for the PhD grants of V. Martins (SFRH/BD/39799/2007) and J. Valente (SFRH/BD/22687/2005), and the postdoctoral grant of J. H. Amorim (SFRH/BPD/48121/2008). Also, FCT is acknowledged for the funding of the national research …
3727	J. R. Swiston, W. Davidson, S. Attridge, G. T. Li, M. Brauer, S. F. Van Eeden	Wood smoke exposure induces a pulmonary and systemic inflammatory response in firefighters	2008	European Respiratory Journal	The James Hogg iCAPTURE Centre for Cardiovascular and Pulmonary Research, Division of Respirology, St Paul’s Hospital, University of British Columbia – Swiston, Attridge, Li, Eeden; School of Occupational and Environmental Hygiene, University of British Columbia, Vancouver, BC – Davidson; Dept of Medicine, Division of Respirology, University of Calgary, Calgary, AB, Canada – Brauer.	Canada	Baseline data collected at training camps for BCFS forest firefighters, field testing. 2004 and 2005 fire seasons (May–August).	cohort study	Mean age 30.4, 6% female, 27% former smokers, 48% Caucasian, 33% Canadian First Nation.	Wildland fire fighters	52 participants, 34 for all testing (baseline and exposure sampling).	To investigate the association of acute exposure to smoke from forest fires provokes and local inflammatory response in the lungs and stimulates a measurable systemic inflammatory response	Subjective parameters of health (asymptomatic, sputum production, cough, nasal congestion, headache, sore throat, shortness of breath, other), lung function (Change in FEV1), Lung inflammation (sputum granulocytes), systemic inflammation (macrophages, macrophages with particles, circulating cytokines).	After inhalation of 3% hypertonic saline there was a small fractional decrease in the post-exposure group (n512) that was not seen in pre-smoke exposure testing, but this change did not reach significance. An increase in the percentage of sputum granulocytes in nonsquamous cells was observed following fire-fighting shifts, from 6.48% at baseline to 10.87% post-exposure (p<0.02). There was a small…	None provided.	In summary, the present study has shown that healthy seasonal forest firefighters exposed to biomass smoke mount both a pulmonary and systemic inflammatory response. The present results provide a plausible mechanism for the increased cardiopulmonary morbidity and mortality that epidemiological studies have associated with air pollution from biomass smoke inhalation. The findings also support a gr…	The present study was supported by grants from the Heart and Stroke Foundation of Canada, Wolfe and Gina Churg Foundation and the British Columbia Lung Association. No conflicts of interest provided.
3728	Cuddy, J. S.; Sol. J. A.; Hailes, W. S.; Ruby, B. C.	Work Patterns Dictate Energy Demands and Thermal Strain During Wildland Firefighting	2015	Wilderness and Environmental Medicine	Montana Center for Work Physiology and Exercise Metabolism, The University of Montana, Missoula, MT.	United States of America	High Park Fire, Fort Collins, CO, live wildfire suppression activities.	Observational, cross-sectional and retrospective analysis using 2 existing dataset from 2002 (Ruby et al.)	Mean age 26 years, mean height 179 cm, mean weight 78.3 kg, recruited from two Type I Interagency hotshot crews, working on live wildfire suppression at the High Park Fire.	Wildland fire fighters	WLFF: 12 males, 3 females	The purpose of this investigation is to characterize the effects of self-selected work activity on TEE, rH2O, and thermal strain during wildland fire suppression. Additional aim was to contrast the current data with data collected 15 years ago to determine whether the job demands have changed.	Body mass, heart rate, core temperature, chest skin temperature, activity intensity, total energy expenditure, water turnover.	Mean core temperature was 37.61C, mean chest skin temperature was 34.11 C, mean heart rate was 112 beats/min, and the mean physiological strain index score was 3.3. Spent 49%, 39%, and 12% in the sedentary, light, and moderate-vigorous intensity categories, respectively. The mean total energy expenditure was 19.1 MJ/d	None provided.	Firefighters anecdotally claim the job has changed substantially, but current study suggests that the demands of the job are similar to those of 15 years ago, although the increased water turnover (rH20) may reflect a change in drinking habits by WLFF. Physiological data suggests that Type 1 Hotshot WLFFs do an adequate job of managing their environmental and work demands so that they do not indu…	The current project was funded by the Office of Naval Research, Grant Award N000140910850. The authors report no conflicts of interest.
3753	Kimmel, Ainslee	Mental health perceptions of rural community members and firefighting personnel after a wildfire	2012	University of Lethbridge Research Repository	Faculty of Education, University of Lethbridge	Canada	West Kelowna area: Terrace Mountain Fire, the Rose Valley Fire, and the Glenrosa Fire	qualitative exploratory, descriptive design	individuals who had direct experience with the West Kelowna wildfires through firefighting efforts, emergency administrative duties, or being evacuated.	Wildland fire fighters	10 participants	To determine factors that are related to individual variation in psychological health and resilience after a wildfire. An additional aim was to uncover potential factors linked to why certain individuals never fully recover from a wildfire, others return to their normal level of psychosocial functioning, and yet others derive meaning and grow as a result of their experience.	psychological health and resilience after a wildfire	In conclusion, the four major themes that the researcher deemed most significant to report in this chapter were: perception of control, social support, factors related to posttraumatic growth, and compounding stressors and psychological distress. Since participants mentioned more positive than negative outcomes as a result of the wildfires, the themes were weighted accordingly (i.e., the themes f…	Building areas with multiple escape routes to reduce anxiety of residents. Community residents mentioned their desire and need for more formal debriefing after experiencing this disaster. Need for a community debriefing after the wildfire, but specified that it should have involved the entire municipality of West Kelowna. Having a debriefing at the end of each shift that focused on the emotional …	This study aided in increasing the understanding of the lived experiences of community residents and firefighting personnel in Canada, after experiencing a wildfire. The findings appear to be consistent with other disaster and wildfire literature on psychological distress and resilience. Overall, the study’s conclusion was that a combination of situational, dispositional, behavioural and demograp…	SSHRC Bombardier award, which allowed me to conduct research in British Columbia by funding my studies.
3802	Cherry, N., Galarneau, J., Kinniburgh, D., Quemerais, B., Tiu, S., Zhang, Xu.	Exposure and Absorption of PAHs in Wildland Firefighters: A Field Study with Pilot Interventions	2020	Annals of Work Exposures and Health	Division of Preventive Medicine, University of Alberta, 8303-112 Street, Edmonton, Alberta T6G 2T4, Canada; Alberta Centre for Toxicology, University of Calgary, 3330 Hospital Drive, Calgary, Alberta T2N 4N15, Canada	Canada	Field testing of dermal exposures to polycyclic aromatic hydrocarbons (PAHs) in BC and AB	Experimental (randomized case control) - pre and post shift assessments	wildland firefighters employed, mainly as seasonal workers, by the Alberta or British Columbia wildfire services - non-smokers from 11 crews	Wildland fire fighters	66 male and 20 female WLFF	To assess whether PAHs were present and studied respiratory protection and enhanced skin hygiene as possible interventions.	1-Hydroxypyrene (1-HP) through urine samples, skin wipes for dermal PAHs, breathing zone air samples to collect data on ambient conditions. As pilot interventions, participants were randomized to either normal or enhanced skin hygiene. A sample of volunteers was assigned to a disposable N95 mask or a half facepiece mask with P100 organic vapour cartridge.	The mean increase in 1-HP in urine samples collected after the shift (compared with samples collected before the shift) was 66 ng g−1 creatinine (P < 0.001) with an increase over the shift found for 76% of participants. Absorbed PAHs, reflected in 1-HP in urine, increased over the shift. Results from the pilot interventions suggest that enhanced skin hygiene would reduce absorption post fire wher…	suggest that a mask, if worn, would result in lower absorption and reduced respiratory irritation, reflected in reports of less troublesome cough. enhanced hygiene intervention was effective in this study for those with skin contamination	PAHs are not the only hazard to wildland firefighters (e.g. repeated exposure to smoke particulates may relate to non-malignant lung disease) but interventions to reduce PAH absorption are supported by the pilot interventions reported here and warrant further evaluation across a full fire season
3806	Nelson, J., Chalbot, M. G., Pavicevic, Z., Kavouras, I. G.	Characterization of exhaled breath condensate (EBC) non-exchangeable hydrogen functional types and lung function of wildland firefighters	2020	Journal of Breath Research	Department of Environmental Health Sciences, Ryals School of Public Health, University of Alabama at Birmingham, Birmingham, AL 35219, United States of America 2 Department of Biology, College of Technology, City University of New York, Brooklyn 12222, United States of America 3 Nursing Science Program, College of Graduate Science, University of Tennessee Health Sciences Center, Memphis, TN 38163…	United States of America	Field testing - data collection of respiratory markers of EBC and lung function	Cohort study	WLFFs were recruited from The Nature Conservancy Rx fire crews	Wildland fire fighters	29 WLFF - with 14 providing cross-shift exhaled breath condensate (EBC)	to identify changes in metabolic profile of exhaled breath condensate (EBC) and lung function of firefighters exposed to wildfires smoke	Lung function (FEV1, FVC, PEF), EBC non-exchangeable hydrogen (Alkyl, allylic, oxygenated H-C-Oa, acetalic + vinylic, aryl, carbonyl)	Smoke inhalation may trigger changes in EBC composition and the abundance of aliphatic and oxygenated chemical species such as long-chains eicosanoids and small molecules such as alcohols, saturated acids and esters. We found that post-exposure declined (for PEF and to a lesser extend for FEV1 and FVC) as compared to pre-exposure measurements indicating the acute effect of smoke inhalation. This …	None	The potential use of EBC functional content lies with its ease of collection in field conditions and over time and the inherent ability of NMR spectrometry to uniquely chemically characterize samples with limited preparation in a reproducible and robust way
3814	Jeklin A. T., Davies, H. W., Bredin, S. S. D., Hives, B. A., Meanwell, L. E., Perrotta A. S., Warburton D. E. R.	Fatigue and sleep patterns among Canadian wildland firefighters during a 17-day fire line deployment	2020	Journal of Occupational and Environmental Hygiene	Andrew T. Jeklin - School of Kinesiology, University of British Columbia, Vancouver, British Columbia, Canada; School of Medicine, Monash University, Melbourne, Victoria, Australia. Hugh W. Davies - School of Population and Public Health, University of British Columbia, Vancouver, British Columbia, Canada. Shannon S. D. Bredin; Ben A. Hives; Leah E. Meanwell - School of Kinesiology, University of…	Canada	Assesses sleep and fatigue from the BCWF firefighting schedule (14 on 3 day reset) in field conditions	Cohort study	25 BCWS WLFF were recruited from the Cougar Creek fire (Boston Bar, B.C.) and an additional 5 wildland firefighters from the Teslinden fire (Oliver, B.C.) in August 2015 - type-1 BCWS firefighters. The mean age of participants was 24.6 ± 4.8 y (range: 19–40), participants were excluded if they had an existing sleep disorder (self-reported).	Wildland fire fighters	25 WLFF	1) to examine the relationships between prolonged and irregular shifts and the development of fatigue and sleep deprivation	Sleep quality, sleep quantity, and fatigue - Sleep was assessed using wrist-worn actigraphy (ActiGraph LLC, Pensacola, FL) and subjective sleep questionnaires. Fatigue was assessed using subjective fatigue questionnaires and cognitive performance through the psychomotor vigilance test	Total sleep time was less on fire days (M ¼ 6.6 h ± 49.2 min) compared to non-fire days (M ¼ 6.8 h ± 92.2 min). Participants performed poorer on cognitive performance tests, (p ¼ 0.288), and reported being significantly sleepier, (p ¼ 0.038), toward the end of their 17-day deployment compared to day 1. Participants continued to report high levels of sleepiness, fatigue, and poor quality of sleep …	we acknowledge that it is difficult to elucidate whether the current BCWS 3-day rest period is inadequate, as it remains to be determined if and how firefighters are utilizing their recovery opportunity time. We suggest further research should be conducted to follow firefighters over multiple deployments to better understand how a work schedule and rest period interact to impact sleep behaviors a…	Wildland firefighters reported significantly higher levels of fatigue and decreased alertness with increasing days on deployment and these levels did not improve following a three-day rest period.	funded by WorkSafe
3818	Charlotte C Gupta, Sally A Ferguson, Brad Aisbett, Michelle Dominiak, Stephanie E Chappel, Madeline Sprajcer, Hugh H K Fullagar, Saman Khalesi, Joshua H Guy, Grace E Vincent	Hot, Tired and Hungry: The Snacking Behaviour and Food Cravings of Firefighters During Multi-Day Simulated Wildfire Suppression	2020	Nutrients	School of Health, Medical and Applied Sciences, Central Queensland University, Adelaide 5034, Australia. Institute of Physical Activity and Nutrition (IPAN), School of Exercise and Nutrition Sciences, Deakin University, Geelong 3216, Australia. University of Technology, Faculty of Health, Sydney 2007, Australia	Australia	Lab setting - WLFF completed three days of simulated physically demanding firefighting work and were randomly allocated to either the control, sleep restricted, hot, or hot and sleep restricted.	Experimental	Volunteer and salaried rural firefighters (n = 66; 56 males)	Wildland fire fighters	66 WLFF	to investigate the impact of heat and sleep restriction on snacking behaviour and food cravings	Energy Consumption, and self rated hunger, fullness and craving intensity	Sleep restriction and heat did not impact feelings of hunger and fullness across the day, and did not lead to greater cravings for snacks, with no differences between conditions. These findings suggest that under various simulated firefighting conditions, it is not the amount of food that differs but the timing of food intake, with those that are required to work in hot conditions while sleep res…	This has potential implications for the time of day in which a greater amount of food should be available for firefighters	this study has demonstrated the importance of understanding the food intake patterns of firefighters during wildfire suppression, and the need for more understanding of what motivates workers to eat on-shift, particularly with unique shift conditions
3826	Marks, Alexander N, Sol, Joseph A, Domitrovich, Joseph W, West, Molly R, Ruby, Brent C	Total Energy Intake and Self-Selected Macronutrient Distribution During Wildland Fire Suppression	2020	Wilderness & Environmental Medicine	Montana Center for Work Physiology and Exercise Metabolism, University of Montana, Missoula, MT; National Technology and Development Program, United States Department of Agriculture Forest Service, Missoula, MT; School of Public Health, University of California, Berkeley, Berkeley, CA	United States of America	Meal events and consumption/nutritional intake and output during WLFF shifts (14hrs +/-) at WLFF incidents across 6 regions of the United States during 2018 fire season	Cohort study	Participants deployed to 12 different wildland fire incidents across 6 regions of the western United States during the 2018 fire season were eligible for study	Wildland fire fighters	86 WLFF - 16 female, 70 male	to determine WLFFs’ self-selected field total energy intake (TEI), composition, and feeding patterns during wildland fire suppression shifts	Total Energy Intake (kilocalories, CHO, fat, protein); Feeding Frequency, Episodic Consumption was monitored in real time by field researchers on fireline via observational data capture using mobile tablets. Shift work output was also quantified via actigraph accelerometry	Current WLFF feeding practices and rations likely do not provide sufficient fuel consummate with labor assignments, as indicated by the noted discrepancy between our laboratory’s TEE and TEI findings. Not including fire camp meals (breakfast, dinner), the present work-shift TEI approximates 33% of previously determined WLFF total energy expenditure and demonstrates that current WLFF consumption p…	Future studies should therefore seek to determine optimal nutrition delivery and ideal dietary diversity to sustain appropriate intake for the duration of the fire season. Further explication of the influences of work shift provisions on overall patterns of self-selected work output should also lead to development of optimal work-shift rationing to encourage requisite consumption	Not including fire camp meals (breakfast, dinner), the present work-shift TEI approximates 33% of previously determined WLFF total energy expenditure and demonstrates that current WLFF consumption patterns may not deliver adequate nutrients for occupational demands
3828	Theleritis, Christos, Psarros, Constantin, Mantonakis, Leonidas, Roukas, Dimitris, Papaioannou, Angeliki, Paparrigopoulos, Thomas, Bergiannaki, Joanna Despoina	Coping and Its Relation to PTSD in Greek Firefighters	2020	The Journal of Nervous and Mental Disease	National and Kapodistrian University of Athens, 1st Department of Psychiatry, Eginition Hospital; and University Mental Health Research Institute, Athens, Greece	Greece	Interviewing and questionnaires to FF who responded to a WF disaster in Peloponnese in 2007. Assessment of PTSD symptoms and protective factors	Cross-sectional	102 male FF who fought in a WF disaster in Greece in 2007	Wildland fire fighters	102 FF fighting WF	to examine if firefighters who presented with PTSD would be more inclined toward engaging in avoidance coping mechanisms.	PSTD outcomes	Logistic regression showed that firefighters using the coping mechanisms of minimization and blame were associated with the greater likelihood of PTSD. . It seems that specific coping mechanisms used by firefighters immediately after the traumatic event might contribute to the development of PTSD	Firefighters and other emergency personnel might benefit from the implementation of active coping strategies, early after the occurrence of the traumatic event, to facilitate the prevention and mitigation of PTSD	One month after devastating wildfires, higher scores in minimization and blame subscales of AECOM-CSQ were associated with greater likelihood of PTSD in firefighters
3837	West, Molly R.; Costello, S.; Sol, Joseph A.; Domitrovich, Joeseph W.	Risk for heat-related illness among wildland firefighters: job tasks and core body temperature change	2020	Occupational & Environmental Medicine	School of Public Health, Epidemiology and Biostatistics, University of California Berkeley, Berkeley, California, USA National Technology and Development Program, USDA Forest Service, Missoula, Montana, USA School of Public Health, Environmental Health Sciences, University of California Berkeley, Berkeley, California, USA	United States of America	a repeated measures study with individual-level data on 301 WLFFs from 2013 to 2016 across fire districts in the United States	Longitudinal (prospective cohort)	WLFFs who were fireline qualified from the ages of 18–57 and were recruited while working on wildfires or at fire districts	Wildland fire fighters	301 WLFF	to estimate the association of time-varying job tasks with differing exertion levels on change in Tc (core body temperature), among WLFFs engaged in fire management activities, while controlling for ambient conditions and individual characteristics.	Measured Tc every 15 seconds using ingestible sensor, personal monitors measured ambient conditions and job tasks were classified into 4 categories (4 levels, sedentary, light, moderate, and high),	Wildland firefighting job tasks of higher physical exertion are associated with greater changes in core temperature, and this relationship is modified by duration of task	Policy could suggest that job tasks associated with lower core temperature rises are rotated into each shift between tasks with higher core temperature rises and adequate rest breaks should be implemented. In addition, knowledge of core temperature rises associated with job tasks may provide information for diagnosing, treating and educating wildland firefighters	This study supports the hypothesis that occupational exposure to physical exertion increases Tc, highlighting the need to update recommendations to protect WLFFs from heat-related illness
4906	Larsen B, Snow R, Vincent G, Tran J, Wolkow A, Aisbett B	Multiple Days of Heat Exposure on Firefighters’ Work Performance and Physiology	2015	PLOS One	Centre for Physical Activity and Nutrition Research (C-PAN), Deakin University; Bushfire Co-Operative Research Centre; Centre for Exercise and Sports Science, Deakin University,	Australia	Long duration multi day simulated wildfire setting (perform three days ofsimulated fire suppression work, including physical work as well as physiological and cognitive tests) in a windowless, climate controlled room (9x13 m)	Experimental	Male and female volunteer and career firefighters participated in this study	Career firefighters	36 participants (~14% female)	to assess the accummulated effect of ambient heat on the performance of repeated, long duration simulated wildfire fighting tasks over consecutive days and to quantity the effect the consecutive heat exposure had on physiological and subjective responses during this work	Core temperature Skin temperature Heart rate Hydration status * study also looked at work performance not documented here as not a health outcome measure	- condition X circuit effect for mean skin temperature where participants in the HOT condition were hotter and this difference increased with each additional ciruit - peak core and mean skin temperature were significantly higher in participants in the HOT environment compared to the control condition - heat exposure did not have an effect on average heart rate - all measures of thermal stress (co…	N/A	- no difference in firefighters’ work output between the CON and HOT conditions - all measures ofthermal stress were significantly elevated in the HOT trial, the heat load was compensable in both conditions, and the small (though significant) difference in core temperature between experimental groups would unlikely lead to any adverse health outcomes in an applied setting - Firefighters doubled t…	No potential conflict of interests were reported by the authors. Funding was provided by the Bushfire Co-operative Research Centre
4907	Grace E. Vincent, Brad Aisbett, Sarah J. Hall & Sally A. Ferguson	Fighting fire and fatigue: sleep quantity and quality during multi-day wildfire suppression	2015	Ergonomics	Centre for Physical Activity and Nutrition Research, Deakin University; Bushfire Co-operative Research Centre; Appleton Institute, Central Queensland University,	Australia	4 week period during the 2012/12 or 2013/14 SOuthern Australian fire season (November-February). Volunteer firefighters wore activity monitors over a 4 week period	Prospective observational cohort study	volunteer firefighters in Australia performing wildfire suppression duties	Volunteer firefighters performing wildland fire suppression duties	40 participants (31 men, 9 women)	1) to provide a detailed characterization of sleep quantity and quality of firefighters during wildfire deployements (using objective measures) and 2) to describe key operational factors that may contribute to inadequate sleep	- sleep quantity (total sleep time) - Sleep quality - Subjective Fatigue	- Sleep quantity on fire days was significantly less than non fire days - total sleep time was less when in a tent or vehicle compared to at home or in a motel - long shifts and early start times were associated with reduced sleep - no differences between non-fire and fire days for sleep efficiency, sleep latency and subjective reports of times woken or sleep quality - subjective fatigue higher p…	modifying characteristics of work shifts and sleep environment could improve sleep quanity. Suggestions include actions to reduce noise such as setting up sleeping area away from arriving crew members or supplying ear plugs. These were recommendations and not studied. Any changes to shift structures need to consider entire wildfire suppression operation - for example earlier starts may allow work…	sleep quantity and quality is reduced during wildfire suppression compared to non-fire days and factors influencing total sleep time included sleep location, shift duration and shift start time. Modifying characteristics of work shifts and sleep environment could improve sleep quantity and work shifts should be structured to provide sufficient recovery.	No potential conflict of interests were reported by the authors
